# Supplementary material for: Poly[μ3-β-alanine-aqua-μ4-sulfato-dilithium]
Source: Acta Crystallogr Sect E Struct Rep Online. 2012 Jan 25;68(Pt 2):m206–7. doi: 10.1107/S1600536812002115 (PMC3274924; doi:10.1107/S1600536812002115)
Supplement: Supplementary file 1 [file e-68-0m206-sup1.cif]

##############################################################################
#                                                                            #
# This CIF contains the data in a paper accepted for publication in          #
# Acta Crystallographica Section E. It conforms to the requirements of       #
# Notes for Authors for Acta Crystallographica Section E, and has been       #
# peer reviewed under the auspices of the IUCr Commission on Journals.       #
#                                                                            #
# Full details of the Crystallographic Information File format               #
# are given in the paper "The Crystallographic Information File (CIF):       #
# a New Standard Archive File for Crystallography" by S. R. Hall, F. H.      #
# Allen and I. D. Brown [Acta Cryst. (1991), A47, 655-685].                  #
#                                                                            #
# The current version of the core CIF dictionary is obtainable from          #
# ftp://ftp.iucr.org/pub/cif_core.dic.                                       #
#                                                                            #
# Software is freely available for graphical display of the structure(s)     #
# in this CIF. For information consult the CIF software page                 #
# http://www.iucr.org/resources/cif/software.                                #
#                                                                            #
# This file may be used for bona fide research purposes within the           #
# scientific community so long as proper attribution is given to the journal # 
# article from which it was obtained.                                        #
#                                                                            #
##############################################################################
data_I
_audit_creation_method     SHELXL-97
_chemical_name_systematic
;
Poly[\m~3~-\b-alanine-aqua-\m~4~-sulfato-dilithium]
;
_chemical_name_common     'Beta-alanine lithium sulphate monohydrate'
_chemical_formula_moiety     'C3 H9 Li2 N O7 S'
_chemical_formula_sum     'C3 H9 Li2 N O7 S'
_chemical_formula_iupac     '[Li2 (S O4) (C3 H7 N O2) (H2 O)]'
_chemical_formula_weight     217.05
_chemical_melting_point     457.9
_symmetry_cell_setting     triclinic
_symmetry_space_group_name_H-M     'P -1'
_symmetry_space_group_name_hall     '-P 1'
loop_
    _symmetry_equiv_pos_as_xyz
    'x, y, z'
    '-x, -y, -z'
_cell_length_a     5.1093(4)
_cell_length_b     9.2367(8)
_cell_length_c     9.6769(8)
_cell_angle_alpha     68.725(3)
_cell_angle_beta     82.576(3)
_cell_angle_gamma     89.045(3)
_cell_volume     421.77(6)
_cell_formula_units_Z     2
_cell_measurement_reflns_used     184
_cell_measurement_theta_min     2.3
_cell_measurement_theta_max     24.3
_cell_measurement_temperature     296(2)
_cell_special_details     ?
_exptl_crystal_description     Block
_exptl_crystal_colour     'Colourless'
_exptl_crystal_size_max     0.35
_exptl_crystal_size_mid     0.30
_exptl_crystal_size_min     0.25
_exptl_crystal_density_diffrn     1.709
_exptl_crystal_density_meas     1.71
_exptl_crystal_density_method     'Floatation'
_exptl_crystal_F_000     224
_exptl_absorpt_coefficient_mu     0.391
_exptl_absorpt_correction_type     multi-scan
_exptl_absorpt_process_details     '(SADABS; Bruker, 1999)'
_exptl_absorpt_correction_T_min     0.8754
_exptl_absorpt_correction_T_max     0.9087
_exptl_special_details     ?
_diffrn_ambient_temperature     296(2)
_diffrn_radiation_type     MoK\a
_diffrn_radiation_wavelength     0.71073
_diffrn_radiation_source     'fine-focus sealed tube'
_diffrn_radiation_monochromator     graphite
_diffrn_measurement_device_type     'Bruker Kappa APEXII CCD'
_diffrn_measurement_method     '\w and \f scan'
_diffrn_detector_area_resol_mean     ?
_diffrn_reflns_number     6764
_diffrn_reflns_av_R_equivalents     0.0616
_diffrn_reflns_av_sigmaI/netI     0.0531
_diffrn_reflns_theta_min     2.62
_diffrn_reflns_theta_max     28.30
_diffrn_reflns_theta_full     28.30
_diffrn_measured_fraction_theta_max     0.974
_diffrn_measured_fraction_theta_full     0.974
_diffrn_reflns_limit_h_min     -6
_diffrn_reflns_limit_h_max     6
_diffrn_reflns_limit_k_min     -12
_diffrn_reflns_limit_k_max     12
_diffrn_reflns_limit_l_min     -12
_diffrn_reflns_limit_l_max     12
_diffrn_standards_number     ?
_diffrn_standards_interval_count     ?
_diffrn_standards_interval_time     ?
_diffrn_standards_decay_%     ?
_refine_special_details
;
Refinement of <i>F</i>^2^ against ALL reflections. The weighted <i>R</i>-factor
<i>wR</i> and goodness of fit <i>S</i> are based on <i>F</i>^2^, conventional
<i>R</i>-factors <i>R</i> are based on <i>F</i>, with <i>F</i> set to zero for
negative <i>F</i>^2^. The threshold expression of <i>F</i>^2^ >
2\s(<i>F</i>^2^) is used only for calculating <i>R</i>-factors(gt) <i>etc</i>.
and is not relevant to the choice of reflections for refinement.
<i>R</i>-factors based on <i>F</i>^2^ are statistically about twice as large
as those based on <i>F</i>, and <i>R</i>- factors based on ALL data will be
even larger.
;
_reflns_number_total     2045
_reflns_number_gt     1899
_reflns_threshold_expression     I>2\s(I)
_refine_ls_structure_factor_coef     Fsqd
_refine_ls_matrix_type     full
_refine_ls_R_factor_all     0.0439
_refine_ls_R_factor_gt     0.0414
_refine_ls_wR_factor_gt     0.1120
_refine_ls_wR_factor_ref     0.1147
_refine_ls_goodness_of_fit_ref     1.066
_refine_ls_restrained_S_all     1.066
_refine_ls_number_reflns     2045
_refine_ls_number_parameters     163
_refine_ls_number_restraints     3
_refine_ls_number_constraints     ?
_refine_ls_hydrogen_treatment     mixed
_refine_ls_weighting_scheme     calc
_refine_ls_weighting_details
         'calc w=1/[\s^2^(Fo^2^)+(0.0528P)^2^+0.2641P] where P=(Fo^2^+2Fc^2^)/3'
_atom_sites_solution_hydrogens     geom
_atom_sites_solution_primary     direct
_atom_sites_solution_secondary     difmap
_refine_ls_shift/su_max     0.001
_refine_ls_shift/su_mean     0.000
_refine_diff_density_max     0.421
_refine_diff_density_min     -0.501
_refine_ls_extinction_method     none
_refine_ls_extinction_coef     ?
loop_
    _atom_type_symbol
    _atom_type_description
    _atom_type_scat_dispersion_real
    _atom_type_scat_dispersion_imag
    _atom_type_scat_source
    'C' 'C' 0.0033 0.0016
                         'International Tables Vol C Tables 4.2.6.8 and 6.1.1.4'
    'H' 'H' 0.0000 0.0000
                         'International Tables Vol C Tables 4.2.6.8 and 6.1.1.4'
    'N' 'N' 0.0061 0.0033
                         'International Tables Vol C Tables 4.2.6.8 and 6.1.1.4'
    'O' 'O' 0.0106 0.0060
                         'International Tables Vol C Tables 4.2.6.8 and 6.1.1.4'
    'Li' 'Li' -0.0003 0.0001
                         'International Tables Vol C Tables 4.2.6.8 and 6.1.1.4'
    'S' 'S' 0.1246 0.1234
                         'International Tables Vol C Tables 4.2.6.8 and 6.1.1.4'
_computing_data_collection     'APEX2 (Bruker, 2004)'
_computing_cell_refinement     'APEX2 and SAINT (Bruker, 2004)'
_computing_data_reduction     'SAINT and XPREP (Bruker, 2004)'
_computing_structure_solution     'SIR92 (Altomare <i>et al.</i>, 1993)'
_computing_structure_refinement     'SHELXL97 (Sheldrick, 2008)'
_computing_molecular_graphics     'OLEX2 (Dolomanov <i>et al.</i>, 2009)'
_computing_publication_material
   'SHELXL97 (Sheldrick, 2008), PLATON (Spek, 2009) and publCIF (Westrip, 2010)'
loop_
    _atom_site_type_symbol
    _atom_site_label
    _atom_site_fract_x
    _atom_site_fract_y
    _atom_site_fract_z
    _atom_site_U_iso_or_equiv
    _atom_site_adp_type
    _atom_site_calc_flag
    _atom_site_refinement_flags
    _atom_site_occupancy
    _atom_site_symmetry_multiplicity
    _atom_site_disorder_assembly
    _atom_site_disorder_group
    S S -0.30781(7) 0.77817(4) 0.59785(4) 0.01721(16) Uani d . 1 1 . .
    O O5 -0.5839(3) 0.7797(2) 0.57385(16) 0.0396(4) Uani d . 1 1 . .
    O O4 -0.2641(3) 0.89203(17) 0.66688(16) 0.0356(4) Uani d . 1 1 . .
    O O2 0.0637(2) 0.85784(15) 0.13776(14) 0.0254(3) Uani d . 1 1 . .
    O O3 -0.1386(2) 0.82127(16) 0.45218(14) 0.0261(3) Uani d . 1 1 . .
    O O1 0.4349(2) 0.83197(17) 0.23942(15) 0.0287(3) Uani d . 1 1 . .
    O O6 -0.2486(4) 0.62525(19) 0.69837(19) 0.0535(5) Uani d . 1 1 . .
    C C1 0.2965(3) 0.81463(19) 0.14778(18) 0.0197(3) Uani d . 1 1 . .
    C C2 0.4192(4) 0.7346(3) 0.0438(2) 0.0291(4) Uani d . 1 1 . .
    C C3 0.2349(4) 0.7090(2) -0.0549(2) 0.0287(4) Uani d . 1 1 . .
    N N 0.1701(4) 0.8593(2) -0.16740(19) 0.0304(4) Uani d . 1 1 . .
    O OW -0.1998(4) 0.53707(19) 0.3258(3) 0.0581(6) Uani d D 1 1 . .
    Li Li2 -0.2349(6) 1.1171(4) 0.5940(3) 0.0261(6) Uani d . 1 1 . .
    Li Li1 -0.2272(6) 0.7488(4) 0.2953(4) 0.0256(6) Uani d . 1 1 . .
    H HNA 0.321(7) 0.912(4) -0.232(4) 0.060(9) Uiso d . 1 1 . .
    H HNB 0.055(7) 0.846(4) -0.222(4) 0.069(10) Uiso d . 1 1 . .
    H HWB -0.325(5) 0.473(3) 0.364(4) 0.069(10) Uiso d D 1 1 . .
    H H3A 0.321(5) 0.649(3) -0.109(3) 0.040(7) Uiso d . 1 1 . .
    H H3B 0.070(6) 0.660(3) 0.004(3) 0.047(7) Uiso d . 1 1 . .
    H H4B 0.482(6) 0.643(4) 0.097(3) 0.052(8) Uiso d . 1 1 . .
    H H4A 0.569(6) 0.793(3) -0.013(3) 0.054(8) Uiso d . 1 1 . .
    H HWA -0.058(5) 0.485(4) 0.340(5) 0.107(15) Uiso d D 1 1 . .
    H HNC 0.109(5) 0.927(3) -0.120(3) 0.033(6) Uiso d . 1 1 . .
loop_
    _atom_site_aniso_label
    _atom_site_aniso_U_11
    _atom_site_aniso_U_22
    _atom_site_aniso_U_33
    _atom_site_aniso_U_12
    _atom_site_aniso_U_13
    _atom_site_aniso_U_23
    S 0.0138(2) 0.0201(2) 0.0187(2) 0.00037(14) -0.00144(14) -0.00835(16)
    O5 0.0141(6) 0.0760(11) 0.0284(7) -0.0078(6) -0.0020(5) -0.0183(7)
    O4 0.0448(8) 0.0376(8) 0.0311(7) -0.0141(6) 0.0027(6) -0.0222(6)
    O2 0.0183(6) 0.0344(7) 0.0255(6) 0.0063(5) -0.0024(5) -0.0136(5)
    O3 0.0172(6) 0.0399(8) 0.0233(6) -0.0055(5) 0.0032(4) -0.0156(5)
    O1 0.0231(6) 0.0419(8) 0.0303(7) 0.0084(5) -0.0090(5) -0.0224(6)
    O6 0.0649(12) 0.0302(8) 0.0444(9) 0.0221(8) 0.0117(8) 0.0039(7)
    C1 0.0185(7) 0.0226(8) 0.0175(7) 0.0024(6) -0.0004(5) -0.0073(6)
    C2 0.0266(9) 0.0402(10) 0.0275(9) 0.0141(8) -0.0067(7) -0.0200(8)
    C3 0.0341(10) 0.0304(9) 0.0260(9) 0.0004(7) -0.0028(7) -0.0157(7)
    N 0.0311(8) 0.0404(9) 0.0245(8) 0.0098(7) -0.0064(7) -0.0168(7)
    OW 0.0394(10) 0.0254(8) 0.1070(17) 0.0012(7) -0.0107(10) -0.0209(9)
    Li2 0.0187(13) 0.0341(16) 0.0290(15) -0.0015(11) -0.0018(11) -0.0161(13)
    Li1 0.0190(13) 0.0311(16) 0.0308(15) 0.0034(11) -0.0042(11) -0.0160(13)
_geom_special_details
;
All s.u.'s (except the s.u. in the dihedral angle between two l.s. planes) are
estimated using the full covariance matrix. The cell s.u.'s are taken into
account individually in the estimation of s.u.'s in distances, angles and
torsion angles; correlations between s.u.'s in cell parameters are only used
when they are defined by crystal symmetry. An approximate (isotropic)
treatment of cell s.u.'s is used for estimating s.u.'s involving l.s. planes.
;
loop_
    _geom_bond_atom_site_label_1
    _geom_bond_atom_site_label_2
    _geom_bond_site_symmetry_2
    _geom_bond_distance
    _geom_bond_publ_flag
    S O6 . 1.4484(15) ?
    S O5 . 1.4579(13) ?
    S O4 . 1.4692(13) ?
    S O3 . 1.4772(12) ?
    O5 Li2 2_476 1.908(4) ?
    O4 Li2 . 1.939(4) ?
    O2 C1 . 1.253(2) ?
    O2 Li1 . 1.974(3) ?
    O3 Li2 2_576 1.948(3) ?
    O3 Li1 . 1.970(3) ?
    O1 C1 . 1.257(2) ?
    O1 Li1 1_655 1.939(3) ?
    O1 Li2 2_576 1.994(3) ?
    C1 C2 . 1.521(2) ?
    C1 Li2 2_576 2.771(3) ?
    C2 C3 . 1.503(3) ?
    C2 H4B . 0.90(3) ?
    C2 H4A . 0.93(3) ?
    C3 N . 1.485(3) ?
    C3 H3A . 0.96(3) ?
    C3 H3B . 0.97(3) ?
    N HNA . 0.94(3) ?
    N HNB . 0.88(4) ?
    N HNC . 0.93(3) ?
    OW Li1 . 1.875(4) ?
    OW HWB . 0.833(18) ?
    OW HWA . 0.859(19) ?
    Li2 O5 2_476 1.908(4) ?
    Li2 O3 2_576 1.948(3) ?
    Li2 O1 2_576 1.994(3) ?
    Li2 C1 2_576 2.771(3) ?
    Li2 Li1 2_576 3.157(4) ?
    Li2 Li1 2_476 3.214(4) ?
    Li1 O1 1_455 1.939(3) ?
    Li1 Li2 2_576 3.157(4) ?
    Li1 Li2 2_476 3.214(4) ?
loop_
    _geom_angle_atom_site_label_1
    _geom_angle_atom_site_label_2
    _geom_angle_atom_site_label_3
    _geom_angle_site_symmetry_1
    _geom_angle_site_symmetry_3
    _geom_angle
    _geom_angle_publ_flag
    O6 S O5 . . 109.41(11) ?
    O6 S O4 . . 108.78(11) ?
    O5 S O4 . . 108.91(10) ?
    O6 S O3 . . 111.20(9) ?
    O5 S O3 . . 109.12(8) ?
    O4 S O3 . . 109.39(8) ?
    S O5 Li2 . 2_476 133.35(13) ?
    S O4 Li2 . . 134.19(13) ?
    C1 O2 Li1 . . 120.86(14) ?
    S O3 Li2 . 2_576 128.04(12) ?
    S O3 Li1 . . 121.15(11) ?
    Li2 O3 Li1 2_576 . 107.36(14) ?
    C1 O1 Li1 . 1_655 131.16(15) ?
    C1 O1 Li2 . 2_576 115.02(14) ?
    Li1 O1 Li2 1_655 2_576 109.61(14) ?
    O2 C1 O1 . . 124.14(15) ?
    O2 C1 C2 . . 118.10(15) ?
    O1 C1 C2 . . 117.76(15) ?
    O2 C1 Li2 . 2_576 84.56(11) ?
    O1 C1 Li2 . 2_576 40.69(10) ?
    C2 C1 Li2 . 2_576 155.18(14) ?
    C3 C2 C1 . . 114.33(15) ?
    C3 C2 H4B . . 109.1(18) ?
    C1 C2 H4B . . 109.9(19) ?
    C3 C2 H4A . . 110.9(19) ?
    C1 C2 H4A . . 108.1(19) ?
    H4B C2 H4A . . 104(3) ?
    N C3 C2 . . 110.69(17) ?
    N C3 H3A . . 107.1(15) ?
    C2 C3 H3A . . 109.1(16) ?
    N C3 H3B . . 107.3(16) ?
    C2 C3 H3B . . 110.7(16) ?
    H3A C3 H3B . . 112(2) ?
    C3 N HNA . . 112.0(19) ?
    C3 N HNB . . 111(2) ?
    HNA N HNB . . 108(3) ?
    C3 N HNC . . 110.0(15) ?
    HNA N HNC . . 104(2) ?
    HNB N HNC . . 111(3) ?
    Li1 OW HWB . . 123(2) ?
    Li1 OW HWA . . 125(3) ?
    HWB OW HWA . . 106(3) ?
    O5 Li2 O4 2_476 . 114.67(17) ?
    O5 Li2 O3 2_476 2_576 110.71(16) ?
    O4 Li2 O3 . 2_576 108.30(16) ?
    O5 Li2 O1 2_476 2_576 104.37(15) ?
    O4 Li2 O1 . 2_576 103.06(15) ?
    O3 Li2 O1 2_576 2_576 115.69(16) ?
    O5 Li2 C1 2_476 2_576 123.53(15) ?
    O4 Li2 C1 . 2_576 103.92(14) ?
    O3 Li2 C1 2_576 2_576 93.11(12) ?
    O1 Li2 C1 2_576 2_576 24.28(6) ?
    O5 Li2 Li1 2_476 2_576 128.01(16) ?
    O4 Li2 Li1 . 2_576 114.65(15) ?
    O3 Li2 Li1 2_576 2_576 36.56(9) ?
    O1 Li2 Li1 2_576 2_576 79.45(12) ?
    C1 Li2 Li1 2_576 2_576 56.56(9) ?
    O5 Li2 Li1 2_476 2_476 70.83(11) ?
    O4 Li2 Li1 . 2_476 109.49(14) ?
    O3 Li2 Li1 2_576 2_476 136.76(16) ?
    O1 Li2 Li1 2_576 2_476 34.63(8) ?
    C1 Li2 Li1 2_576 2_476 57.93(9) ?
    Li1 Li2 Li1 2_576 2_476 106.63(13) ?
    OW Li1 O1 . 1_455 113.60(17) ?
    OW Li1 O3 . . 118.66(18) ?
    O1 Li1 O3 1_455 . 107.99(15) ?
    OW Li1 O2 . . 106.31(16) ?
    O1 Li1 O2 1_455 . 110.88(16) ?
    O3 Li1 O2 . . 98.23(14) ?
    OW Li1 Li2 . 2_576 113.59(15) ?
    O1 Li1 Li2 1_455 2_576 131.51(16) ?
    O3 Li1 Li2 . 2_576 36.08(8) ?
    O2 Li1 Li2 . 2_576 64.94(11) ?
    OW Li1 Li2 . 2_476 121.10(16) ?
    O1 Li1 Li2 1_455 2_476 35.76(9) ?
    O3 Li1 Li2 . 2_476 74.83(11) ?
    O2 Li1 Li2 . 2_476 129.47(15) ?
    Li2 Li1 Li2 2_576 2_476 106.63(13) ?
loop_
    _geom_torsion_atom_site_label_1
    _geom_torsion_atom_site_label_2
    _geom_torsion_atom_site_label_3
    _geom_torsion_atom_site_label_4
    _geom_torsion_site_symmetry_1
    _geom_torsion_site_symmetry_2
    _geom_torsion_site_symmetry_3
    _geom_torsion_site_symmetry_4
    _geom_torsion
    _geom_torsion_publ_flag
    O6 S O5 Li2 . . . 2_476 -145.5(2) ?
    O4 S O5 Li2 . . . 2_476 95.8(2) ?
    O3 S O5 Li2 . . . 2_476 -23.6(2) ?
    O6 S O4 Li2 . . . . 166.47(18) ?
    O5 S O4 Li2 . . . . -74.36(19) ?
    O3 S O4 Li2 . . . . 44.8(2) ?
    O6 S O3 Li2 . . . 2_576 -73.80(19) ?
    O5 S O3 Li2 . . . 2_576 165.42(16) ?
    O4 S O3 Li2 . . . 2_576 46.37(18) ?
    O6 S O3 Li1 . . . . 82.47(17) ?
    O5 S O3 Li1 . . . . -38.31(16) ?
    O4 S O3 Li1 . . . . -157.36(14) ?
    Li1 O2 C1 O1 . . . . -71.1(2) ?
    Li1 O2 C1 C2 . . . . 108.25(19) ?
    Li1 O2 C1 Li2 . . . 2_576 -61.09(16) ?
    Li1 O1 C1 O2 1_655 . . . 169.51(18) ?
    Li2 O1 C1 O2 2_576 . . . 15.4(2) ?
    Li1 O1 C1 C2 1_655 . . . -9.8(3) ?
    Li2 O1 C1 C2 2_576 . . . -163.97(17) ?
    Li1 O1 C1 Li2 1_655 . . 2_576 154.1(3) ?
    O2 C1 C2 C3 . . . . -3.3(3) ?
    O1 C1 C2 C3 . . . . 176.12(17) ?
    Li2 C1 C2 C3 2_576 . . . 150.7(3) ?
    C1 C2 C3 N . . . . 68.4(2) ?
    S O4 Li2 O5 . . . 2_476 26.6(3) ?
    S O4 Li2 O3 . . . 2_576 -97.5(2) ?
    S O4 Li2 O1 . . . 2_576 139.41(15) ?
    S O4 Li2 C1 . . . 2_576 164.38(13) ?
    S O4 Li2 Li1 . . . 2_576 -136.35(15) ?
    S O4 Li2 Li1 . . . 2_476 103.89(18) ?
    S O3 Li1 OW . . . . -69.2(2) ?
    Li2 O3 Li1 OW 2_576 . . . 91.4(2) ?
    S O3 Li1 O1 . . . 1_455 61.9(2) ?
    Li2 O3 Li1 O1 2_576 . . 1_455 -137.53(16) ?
    S O3 Li1 O2 . . . . 177.06(10) ?
    Li2 O3 Li1 O2 2_576 . . . -22.34(18) ?
    S O3 Li1 Li2 . . . 2_576 -160.61(19) ?
    S O3 Li1 Li2 . . . 2_476 48.28(13) ?
    Li2 O3 Li1 Li2 2_576 . . 2_476 -151.12(17) ?
    C1 O2 Li1 OW . . . . -51.3(2) ?
    C1 O2 Li1 O1 . . . 1_455 -175.22(15) ?
    C1 O2 Li1 O3 . . . . 71.88(19) ?
    C1 O2 Li1 Li2 . . . 2_576 57.57(16) ?
    C1 O2 Li1 Li2 . . . 2_476 148.96(17) ?
loop_
    _geom_hbond_atom_site_label_D
    _geom_hbond_atom_site_label_H
    _geom_hbond_atom_site_label_A
    _geom_hbond_site_symmetry_A
    _geom_hbond_distance_DH
    _geom_hbond_distance_HA
    _geom_hbond_distance_DA
    _geom_hbond_angle_DHA
    _geom_hbond_publ_flag
    N HNA O5 1_654 0.94(4) 2.58(4) 2.981(2) 106(3) yes
    N HNA O4 1_654 0.94(4) 2.25(4) 3.082(3) 147(3) yes
    N HNB O4 1_554 0.88(4) 2.02(4) 2.851(2) 157(4) yes
    N HNC O2 1_555 0.93(3) 2.32(3) 2.928(2) 123(2) yes
    N HNC O2 2_575 0.93(3) 2.12(3) 2.947(2) 148(2) yes
_iucr_refine_instructions_details
;
TITL BALS in P-1
CELL  0.71073   5.1093   9.2367   9.6769   68.725   82.576   89.045
ZERR     2.00   0.0004   0.0008   0.0008    0.003    0.003    0.003
LATT   1
SFAC  C    H    N    O    LI   S
UNIT  6    18   2    14   4    2
MERG   2
FREE  S LI1
DFIX  0.86 0.02 OW HWA
DFIX  0.86 0.02 OW HWB
DANG  1.36 0.04 HWA HWB
FMAP   2
PLAN   20
SIZE     0.25   0.30   0.35
ACTA
BOND   $H
CONF
L.S.  10
TEMP    23.00
WGHT    0.052800    0.264100
FVAR       0.78734
S     6   -0.307806    0.778168    0.597846    11.00000    0.01377    0.02006 =
         0.01870   -0.00835   -0.00144    0.00037
O5    4   -0.583875    0.779672    0.573850    11.00000    0.01410    0.07596 =
         0.02837   -0.01828   -0.00197   -0.00777
O4    4   -0.264084    0.892029    0.666880    11.00000    0.04478    0.03760 =
         0.03109   -0.02217    0.00266   -0.01406
O2    4    0.063724    0.857840    0.137763    11.00000    0.01833    0.03438 =
         0.02551   -0.01362   -0.00242    0.00628
O3    4   -0.138617    0.821275    0.452180    11.00000    0.01722    0.03990 =
         0.02327   -0.01556    0.00321   -0.00548
O1    4    0.434919    0.831969    0.239424    11.00000    0.02311    0.04192 =
         0.03030   -0.02239   -0.00896    0.00838
O6    4   -0.248568    0.625247    0.698373    11.00000    0.06490    0.03022 =
         0.04444    0.00391    0.01174    0.02214
C1    1    0.296514    0.814633    0.147784    11.00000    0.01846    0.02257 =
         0.01750   -0.00728   -0.00043    0.00235
C2    1    0.419234    0.734553    0.043817    11.00000    0.02662    0.04019 =
         0.02754   -0.01999   -0.00674    0.01407
C3    1    0.234861    0.708985   -0.054910    11.00000    0.03407    0.03042 =
         0.02597   -0.01573   -0.00275    0.00039
N     3    0.170103    0.859349   -0.167398    11.00000    0.03106    0.04037 =
         0.02451   -0.01678   -0.00642    0.00977
OW    4   -0.199772    0.537073    0.325799    11.00000    0.03937    0.02542 =
         0.10699   -0.02087   -0.01070    0.00116
LI2   5   -0.234853    1.117080    0.593973    11.00000    0.01868    0.03413 =
         0.02897   -0.01613   -0.00184   -0.00146
LI1   5   -0.227157    0.748806    0.295294    11.00000    0.01900    0.03114 =
         0.03082   -0.01602   -0.00421    0.00342
HNA   2    0.321088    0.911672   -0.232244    11.00000    0.05996
HNB   2    0.054559    0.846350   -0.222037    11.00000    0.06925
HWB   2   -0.325182    0.472587    0.363771    11.00000    0.06925
H3A   2    0.321258    0.648644   -0.109230    11.00000    0.04020
H3B   2    0.070405    0.659872    0.003514    11.00000    0.04665
H4B   2    0.482370    0.643137    0.097308    11.00000    0.05237
H4A   2    0.569372    0.792964   -0.013337    11.00000    0.05372
HWA   2   -0.058020    0.485346    0.340358    11.00000    0.10678
HNC   2    0.109104    0.927222   -0.120058    11.00000    0.03288
HKLF    4  1.0  1.00  0.00  0.00  0.00  1.00  0.00  0.00  0.00  1.00
REM  BALS in P-1
REM R1 =  0.0414 for   1899 Fo > 4sig(Fo)  and  0.0439 for all   2045 data
REM    163 parameters refined using      3 restraints
END
WGHT      0.0527      0.2646
REM Highest difference peak  0.421,  deepest hole -0.501,  1-sigma level  0.068
Q1    1   0.3121  0.7232  0.0008  11.00000  0.05    0.42
Q2    1  -0.1917  0.6750  0.7176  11.00000  0.05    0.40
Q3    1   0.3495  0.7646  0.1008  11.00000  0.05    0.40
Q4    1  -0.2597  0.6684  0.6279  11.00000  0.05    0.37
Q5    1  -0.2890  0.8233  0.6637  11.00000  0.05    0.37
Q6    1  -0.3517  0.9519  0.6121  11.00000  0.05    0.36
Q7    1  -0.1890  0.5199  0.4185  11.00000  0.05    0.34
Q8    1  -0.2286  0.8197  0.5027  11.00000  0.05    0.27
Q9    1   0.3885  0.8223  0.1990  11.00000  0.05    0.27
Q10   1  -0.5042  0.8448  0.5595  11.00000  0.05    0.27
Q11   1  -0.5519  0.7932  0.6592  11.00000  0.05    0.24
Q12   1  -0.5064  0.7190  0.6195  11.00000  0.05    0.23
Q13   1  -0.1916  0.7943  0.3798  11.00000  0.05    0.23
Q14   1   0.3861  0.6022  0.1280  11.00000  0.05    0.22
Q15   1   0.0768  0.8643  0.2063  11.00000  0.05    0.22
Q16   1  -0.4700  0.6160  0.7974  11.00000  0.05    0.22
Q17   1  -0.5510  0.7409  0.5387  11.00000  0.05    0.21
Q18   1  -0.6028  0.7455  0.6232  11.00000  0.05    0.20
Q19   1   0.4857  0.7492  0.2748  11.00000  0.05    0.20
Q20   1  -0.1014  0.7606  0.4547  11.00000  0.05    0.20
;
data_global
_journal_date_recd_electronic     2011-12-20
_journal_date_accepted     2012-01-17
_journal_name_full     'Acta Crystallographica, Section E'
_journal_year     2012
_journal_volume     68
_journal_issue      2
_journal_page_first     m206
_journal_page_last     m207
_journal_paper_category     QM
_journal_paper_doi     10.1107/S1600536812002115
_journal_coeditor_code     ZJ2051
_publ_contact_author_name     'Sweetlin, M. Daniel'
_publ_contact_author_address
;
Physics Research Centre
S.T. Hindu College
Nagercoil 629 002
India
;
_publ_contact_author_email     'danielsweetlin@gmail.com'
_publ_contact_author_fax     ?
_publ_contact_author_phone     '+919442329049'
_publ_section_title
;
Poly[\m~3~-\b-alanine-aqua-\m~4~-sulfato-dilithium]
;
loop_
    _publ_author_name
    _publ_author_footnote
    _publ_author_address
    'Sweetlin, M. Daniel' .
;
Physics Research Centre
S.T. Hindu College
Nagercoil 629 002
India
;
    'Eapen, Shibu M.' .
;
Scientist in charge, SAIF
STIC, Cochin University of Science & Technology,
Cochin 682 022,
India
;
    'Perumal, S.' .
;
Physics Research Centre
S.T. Hindu College
Nagercoil 629 002
India
;
    'Ramalingom, S.' .
;
Department of Physics
Vivekananda College
Agasteeswaram 629 701
India
;
