# Supplementary material for: Poly[μ3-β-alanine-aqua-μ4-sulfato-dilithium]
Source: Acta Crystallogr Sect E Struct Rep Online. 2012 Jan 25;68(Pt 2):m206–7. doi: 10.1107/S1600536812002115 (PMC3274924; doi:10.1107/S1600536812002115)
Supplement: Supplementary file 2 [file e-68-0m206-Isup2.hkl]

#
# h,k,l, Fc-squared, Fo-squared, sigma(Fo-squared) and status flag
#
data_I
_shelx_title ' BALS in P-1'
_shelx_refln_list_code          4
_shelx_F_calc_maximum       41.41
_exptl_crystal_F_000       224.00
_reflns_d_resolution_high  0.7496
 
loop_
 _symmetry_equiv_pos_as_xyz
 'x, y, z'
 '-x, -y, -z'
 
_cell_length_a     5.1093
_cell_length_b     9.2367
_cell_length_c     9.6769
_cell_angle_alpha  68.725
_cell_angle_beta   82.576
_cell_angle_gamma  89.045
 
_shelx_F_squared_multiplier     1.000
 
loop_
 _refln_index_h
 _refln_index_k
 _refln_index_l
 _refln_F_squared_calc
 _refln_F_squared_meas
 _refln_F_squared_sigma
 _refln_observed_status
   1   0   0      176.49      165.80     16.05 o
   3   0   0        1.34        0.87      0.31 o
   4   0   0       29.07       30.66      3.08 o
   5   0   0       21.69       26.18      3.11 o
   6   0   0       10.50        9.36      1.40 o
  -6   1   0       70.33       69.97      4.33 o
  -5   1   0      251.86      235.20     10.17 o
  -4   1   0      220.04      207.19     10.76 o
  -3   1   0      654.81      698.61     66.64 o
  -2   1   0      179.01      237.20      9.98 o
  -1   1   0       77.05       86.71      2.91 o
   1   1   0       55.52       74.15      2.19 o
   2   1   0        4.22        4.57      0.33 o
   3   1   0     1061.40     1141.65     62.34 o
   4   1   0      394.61      418.48     23.08 o
   5   1   0       37.77       29.39      3.21 o
   6   1   0       46.27       47.75      4.98 o
  -6   2   0       14.04       14.42      1.08 o
  -5   2   0        0.24        0.03      0.16 o
  -4   2   0       84.42       86.13      3.47 o
  -3   2   0      394.01      406.79     17.12 o
  -2   2   0        0.01        0.55      0.10 o
  -1   2   0      149.48      159.49      4.91 o
   2   2   0      102.60       87.87      3.22 o
   3   2   0        6.45        6.02      0.27 o
   4   2   0       21.60       23.94      0.86 o
   5   2   0      192.80      198.06     10.62 o
   6   2   0       27.46       27.06      1.93 o
  -6   3   0        5.94        5.79      0.49 o
  -5   3   0      122.83      113.15      5.55 o
  -4   3   0      124.37      124.64      4.78 o
  -3   3   0        9.32       10.06      0.47 o
  -2   3   0        3.75       11.55      0.50 o
  -1   3   0        0.16        2.96      0.15 o
   1   3   0       44.31       63.06      2.23 o
   2   3   0      109.43      111.64      4.36 o
   3   3   0        1.67        2.08      0.16 o
   4   3   0      365.58      362.14     12.96 o
   5   3   0        1.13        0.31      0.17 o
   6   3   0       35.92       25.27      2.90 o
  -6   4   0       22.47       24.31      1.42 o
  -5   4   0       14.36       12.61      0.82 o
  -4   4   0       42.02       45.53      2.79 o
  -3   4   0      368.19      436.37     17.84 o
  -2   4   0      106.70      105.81      4.05 o
  -1   4   0     1006.74     1085.80     96.72 o
   0   4   0       32.46       46.58      1.78 o
   1   4   0       18.04       29.30      0.96 o
   2   4   0       34.20       42.76      1.54 o
   3   4   0        1.22        1.86      0.17 o
   4   4   0        3.46        3.80      0.36 o
   5   4   0       66.91       57.76      3.49 o
   6   4   0        0.00       -0.14      0.26 o
  -6   5   0        6.79        6.08      0.58 o
  -5   5   0       72.72       78.41      4.01 o
  -4   5   0       14.66       13.18      1.17 o
  -3   5   0       41.43       41.99      1.72 o
  -2   5   0        0.07        0.42      0.15 o
  -1   5   0       26.54       20.07      0.76 o
   0   5   0      162.84      187.72     10.86 o
   1   5   0      689.58      697.11     28.55 o
   2   5   0        1.08        2.37      0.19 o
   3   5   0      171.52      194.34      7.56 o
   4   5   0      164.93      168.57      8.79 o
   5   5   0       83.26       84.56      5.09 o
  -5   6   0        2.57        3.50      0.46 o
  -4   6   0       27.37       29.08      1.68 o
  -3   6   0      131.00      135.78      5.26 o
  -2   6   0       58.01       56.04      2.25 o
  -1   6   0      558.53      560.74     19.28 o
   0   6   0        4.04        7.64      0.86 o
   1   6   0       44.93       43.35      2.52 o
   2   6   0       65.62       66.56      3.89 o
   3   6   0       20.03       21.60      1.83 o
   4   6   0      166.50      174.09     10.30 o
   5   6   0        7.77        8.05      0.92 o
  -5   7   0       26.10       24.87      1.85 o
  -4   7   0       73.57       76.90      4.84 o
  -3   7   0       22.41       25.56      1.17 o
  -2   7   0      369.69      355.58     13.41 o
  -1   7   0        3.63        4.58      0.35 o
   0   7   0       27.09       31.24      1.60 o
   1   7   0      218.12      211.40     10.08 o
   2   7   0        1.16        1.32      0.27 o
   3   7   0      282.37      301.51     17.70 o
   4   7   0       49.69       57.43      3.61 o
   5   7   0      106.51      102.97      8.50 o
  -5   8   0        0.04       -0.37      0.42 o
  -4   8   0        4.66        4.59      0.67 o
  -3   8   0       22.77       21.98      1.68 o
  -2   8   0        1.52        2.85      0.37 o
  -1   8   0      281.76      277.62     20.95 o
   0   8   0       29.85       40.53      3.58 o
   1   8   0      314.37      317.13     17.99 o
   2   8   0       53.31       53.90      3.31 o
  -4   9   0        0.40        0.44      0.60 o
  -3   9   0        0.07       -0.48      0.48 o
  -2   9   0       84.44       79.71      6.27 o
  -1   9   0        1.85        1.63      0.39 o
   0   9   0       27.96       29.81      2.01 o
   1   9   0       30.34       23.40      1.66 o
   2   9   0       33.21       34.38      3.21 o
  -3  10   0        5.65        6.28      1.19 o
  -2  10   0      181.14      203.32     11.79 o
  -1  10   0        5.61        6.32      0.71 o
   0  10   0        0.00        0.86      0.38 o
   1  10   0       47.69       42.99      2.81 o
   2  10   0       26.09       24.68      2.53 o
   3  10   0       39.21       39.57      3.71 o
  -2  11   0        1.43        1.42      0.73 o
  -1  11   0       12.45       11.00      1.04 o
   0  11   0        1.98        3.47      1.02 o
   1  11   0        5.74        6.36      1.06 o
   0 -11   1       50.06       50.41      3.31 o
   1 -11   1       42.61       46.60      4.27 o
  -2 -10   1       58.42       55.40      4.98 o
  -1 -10   1        7.84        8.68      0.88 o
   0 -10   1       19.20       24.98      1.82 o
   1 -10   1       65.78       72.57      4.47 o
   2 -10   1        0.41        0.46      0.37 o
   3 -10   1       41.39       35.59      3.66 o
  -3  -9   1       53.96       53.15      4.76 o
  -2  -9   1       21.68       29.89      2.90 o
  -1  -9   1       36.45       37.17      2.45 o
   0  -9   1      126.17      137.94      8.35 o
   1  -9   1        0.04       -0.01      0.28 o
   2  -9   1       20.44       23.15      1.68 o
   3  -9   1       20.68       18.74      2.21 o
   4  -9   1       29.31       30.54      3.19 o
  -4  -8   1       93.58       86.98      7.34 o
  -3  -8   1       25.67       27.02      2.58 o
  -2  -8   1      145.92      141.04     11.60 o
  -1  -8   1       23.37       20.64      1.48 o
   0  -8   1       80.99       75.73      7.15 o
   1  -8   1       63.90       67.70      4.12 o
   2  -8   1        1.53        1.00      0.32 o
   3  -8   1      195.20      186.77     15.42 o
   4  -8   1        1.67        1.19      0.68 o
  -4  -7   1       51.62       51.93      3.31 o
  -3  -7   1      159.46      182.49     11.22 o
  -2  -7   1       64.53       64.30      3.20 o
  -1  -7   1       64.78       68.28      3.42 o
   0  -7   1        8.33        9.44      0.79 o
   1  -7   1       74.88       65.76      3.30 o
   2  -7   1       52.89       55.11      2.52 o
   3  -7   1       19.19       17.24      0.94 o
   4  -7   1       15.57       15.40      1.38 o
   5  -7   1       12.39       12.47      1.16 o
  -5  -6   1       32.25       35.55      2.03 o
  -4  -6   1      111.40      123.21      9.44 o
  -3  -6   1       89.03      104.98      5.78 o
  -2  -6   1      199.04      209.87      8.75 o
  -1  -6   1        2.81        2.84      0.28 o
   0  -6   1      355.92      321.80     15.11 o
   1  -6   1       18.16       21.06      1.04 o
   2  -6   1        8.19        4.78      0.39 o
   3  -6   1      173.44      175.92      6.78 o
   4  -6   1        2.78        2.97      0.59 o
   5  -6   1       50.37       50.09      3.35 o
  -5  -5   1       14.81       14.43      0.99 o
  -4  -5   1       70.92       79.46      4.68 o
  -3  -5   1       30.80       34.95      1.41 o
  -2  -5   1        2.53        3.07      0.30 o
  -1  -5   1       83.80       90.70      3.52 o
   0  -5   1      210.17      227.05      8.48 o
   1  -5   1      331.59      331.73     12.32 o
   2  -5   1      841.40      821.80     33.63 o
   3  -5   1      339.99      331.28     13.63 o
   4  -5   1       24.55       25.62      2.01 o
   5  -5   1       10.05        9.80      0.76 o
   6  -5   1       13.14       14.92      1.05 o
  -6  -4   1       11.52       10.43      1.01 o
  -5  -4   1       15.48       15.46      1.38 o
  -4  -4   1        0.69        0.53      0.18 o
  -3  -4   1       50.00       51.48      1.81 o
  -2  -4   1       97.22      114.67      3.60 o
  -1  -4   1      545.33      593.28     20.40 o
   0  -4   1        5.44       10.02      0.61 o
   1  -4   1      666.31      688.18     25.37 o
   2  -4   1       70.17       65.70      3.16 o
   3  -4   1      347.72      350.14     12.77 o
   4  -4   1       58.74       54.03      2.51 o
   5  -4   1      167.61      175.89      8.97 o
   6  -4   1       60.72       54.13      3.42 o
  -6  -3   1       51.48       50.54      3.44 o
  -5  -3   1        1.29        2.35      0.24 o
  -4  -3   1      266.01      265.63     11.79 o
  -3  -3   1        1.27        0.87      0.14 o
  -2  -3   1       31.17       31.70      1.20 o
  -1  -3   1      204.49      202.20      6.07 o
   0  -3   1      546.01      607.08     22.61 o
   1  -3   1       41.71       33.84      1.12 o
   3  -3   1       80.52       79.70      3.68 o
   4  -3   1      326.94      353.59     13.34 o
   5  -3   1       49.18       49.45      2.57 o
   6  -3   1      105.92      102.37      5.11 o
  -6  -2   1       51.81       54.77      5.78 o
  -5  -2   1       89.93       92.74      9.19 o
  -4  -2   1       21.84       20.52      0.79 o
  -3  -2   1      133.78      126.00      4.17 o
  -2  -2   1       14.06       22.17      0.75 o
  -1  -2   1       50.24       53.97      1.37 o
   0  -2   1        5.88       15.16      0.59 o
   1  -2   1        0.91        0.13      0.21 o
   3  -2   1        1.64        0.32      0.13 o
   4  -2   1       65.76       59.40      2.34 o
   5  -2   1       20.79       22.76      1.14 o
   6  -2   1       81.92       75.19      4.27 o
  -6  -1   1       11.28       11.53      1.68 o
  -5  -1   1        0.78        1.60      0.71 o
  -4  -1   1      263.43      324.33     22.26 o
  -3  -1   1       16.58       23.15      1.62 o
  -2  -1   1      238.73      263.39     11.27 o
   0  -1   1      105.85       85.42      2.88 o
   3  -1   1      266.73      259.00     10.66 o
   4  -1   1      179.04      169.71      6.03 o
   5  -1   1       34.14       37.08      1.72 o
   6  -1   1      155.71      148.58     10.01 o
  -6   0   1      127.86      123.36     12.07 o
  -5   0   1      186.60      176.46     16.91 o
  -4   0   1      345.57      383.65     26.14 o
  -3   0   1       61.11       49.95      3.66 o
  -2   0   1        6.75        6.64      0.60 o
   1   0   1      156.68      186.25      5.71 o
   3   0   1        2.82        2.02      0.56 o
   4   0   1      279.35      297.06     10.45 o
   5   0   1        2.68        2.01      0.26 o
   6   0   1       11.54       10.65      0.73 o
  -4   1   1      147.03      160.59     11.13 o
  -3   1   1        1.67        1.01      0.33 o
  -2   1   1      323.35      320.20     30.68 o
   0   1   1      142.90      134.11      7.76 o
   3   1   1      300.44      304.02     13.00 o
   4   1   1       95.79       90.23      3.32 o
   5   1   1        1.98        1.64      0.19 o
   6   1   1      134.80      140.89      9.08 o
  -6   2   1       80.99       77.31      4.78 o
  -5   2   1       18.44       17.54      1.12 o
  -4   2   1      351.16      360.63     13.20 o
  -3   2   1       64.31       66.39      2.86 o
  -2   2   1       38.91       42.88      1.79 o
   0   2   1      224.72      268.36      8.32 o
   1   2   1      638.16      590.97     35.36 o
   2   2   1      132.55      161.39     11.40 o
   3   2   1      126.24      113.02      4.24 o
   4   2   1      140.49      157.83      7.02 o
   5   2   1      171.32      167.25      7.14 o
   6   2   1       83.36       85.65      5.64 o
  -6   3   1        2.42        1.92      0.38 o
  -5   3   1      139.51      128.03      6.24 o
  -4   3   1       42.88       40.92      1.81 o
  -3   3   1       84.59      100.36      3.84 o
  -2   3   1        6.47        9.65      0.36 o
  -1   3   1        6.09        6.13      0.28 o
   0   3   1      566.05      549.27     31.73 o
   1   3   1      281.53      276.17     10.05 o
   2   3   1      169.87      187.89      6.24 o
   3   3   1      210.22      216.66      7.73 o
   4   3   1        7.92        7.33      0.38 o
   5   3   1       17.12       15.95      1.12 o
   6   3   1       17.46       16.52      1.78 o
  -6   4   1      120.77      140.26      8.67 o
  -5   4   1      116.43      114.84      5.67 o
  -4   4   1      191.58      195.99     12.19 o
  -3   4   1        4.84        4.07      0.30 o
  -2   4   1        4.15        5.21      0.46 o
  -1   4   1       28.24       35.48      1.42 o
   0   4   1      956.04     1199.58    185.00 o
   1   4   1        0.84        0.12      0.09 o
   2   4   1       10.34       15.91      0.73 o
   3   4   1        0.58        0.22      0.12 o
   4   4   1      163.82      159.83      8.44 o
   5   4   1      297.00      266.14     15.56 o
   6   4   1       82.08       69.58      7.54 o
  -6   5   1        3.51        3.45      0.44 o
  -5   5   1       96.36       95.41      4.78 o
  -4   5   1       50.24       57.59      2.96 o
  -3   5   1      135.73      148.88      5.70 o
  -2   5   1       23.93       26.56      1.10 o
  -1   5   1      367.10      359.88     13.11 o
   0   5   1      496.43      485.40     16.82 o
   1   5   1        1.74        1.45      0.15 o
   2   5   1      155.41      172.41      7.36 o
   3   5   1      279.90      294.15     11.71 o
   4   5   1       33.36       30.53      1.52 o
   5   5   1      114.43      103.10      6.15 o
   6   5   1        0.39        0.36      0.34 o
  -5   6   1       41.41       39.40      2.17 o
  -4   6   1      122.50      124.07      6.19 o
  -3   6   1      238.60      245.87      9.40 o
  -2   6   1        9.02        8.84      0.47 o
  -1   6   1       72.56       71.07      2.75 o
   0   6   1       26.12       42.87      1.89 o
   1   6   1       19.06       21.07      1.00 o
   2   6   1       34.87       37.98      2.16 o
   3   6   1       48.80       45.89      2.49 o
   4   6   1      267.28      273.97     13.78 o
   5   6   1      103.73       93.05      5.63 o
  -5   7   1        0.69        0.54      0.40 o
  -4   7   1        1.43        1.45      0.35 o
  -3   7   1      273.79      300.74     11.48 o
  -2   7   1      310.91      286.25     10.89 o
  -1   7   1      288.18      295.68     11.05 o
   0   7   1     1278.00     1319.71     53.92 o
   1   7   1       17.77       17.84      0.89 o
   2   7   1       72.18       78.43      3.85 o
   3   7   1        0.13        0.11      0.20 o
   4   7   1        5.91        4.63      0.55 o
   5   7   1      103.60      102.94     12.24 o
  -5   8   1       19.24       19.26      1.56 o
  -4   8   1       25.24       24.80      1.86 o
  -3   8   1       19.79       18.50      1.47 o
  -2   8   1       11.33        8.75      0.65 o
  -1   8   1       34.20       30.68      2.15 o
   0   8   1       58.16       53.49      3.75 o
   1   8   1      113.27       98.05      5.76 o
   2   8   1       74.05       78.38      5.08 o
  -4   9   1       26.81       26.94      2.82 o
  -3   9   1      165.05      174.46     14.47 o
  -2   9   1       43.66       39.82      2.57 o
  -1   9   1       95.19       93.50      5.57 o
   0   9   1      125.92      122.33      7.17 o
   1   9   1        4.10        3.86      0.71 o
   2   9   1       99.94      104.54      6.17 o
   3   9   1        0.32        0.78      0.40 o
  -3  10   1       29.01       34.13      3.45 o
  -2  10   1       23.01       27.25      1.92 o
  -1  10   1       40.62       35.34      2.35 o
   0  10   1      104.00      105.83      6.28 o
   1  10   1        0.08        0.40      0.32 o
   2  10   1        0.67       -0.11      0.44 o
   3  10   1        2.59        1.84      0.68 o
  -2  11   1        0.66       -0.56      0.56 o
  -1  11   1       66.14       71.18      4.41 o
   0  11   1        0.02        0.05      0.34 o
   1  11   1        3.61        5.30      0.69 o
   2  11   1        9.26       11.24      1.50 o
  -1 -10   2       15.29       17.58      2.00 o
   0 -10   2       10.91       10.43      1.02 o
   1 -10   2       51.96       60.81      3.86 o
   2 -10   2        0.22        0.01      0.38 o
  -3  -9   2       32.00       31.31      3.03 o
  -2  -9   2        1.47        0.94      0.56 o
  -1  -9   2       83.71       85.86      5.17 o
   0  -9   2       10.83       10.69      1.33 o
   1  -9   2        1.21        2.66      0.48 o
   2  -9   2       83.77       80.77      4.95 o
   3  -9   2        0.43        1.39      0.74 o
  -3  -8   2       83.61       88.40      7.49 o
  -2  -8   2       39.16       39.89      3.63 o
  -1  -8   2      188.30      163.91      9.49 o
   0  -8   2       30.31       26.38      1.82 o
   1  -8   2        1.82        3.23      0.48 o
   2  -8   2        2.50        1.74      0.40 o
   3  -8   2       23.88       28.18      2.94 o
   4  -8   2       13.93       16.87      2.06 o
  -4  -7   2      141.45      160.27     10.35 o
  -3  -7   2       22.27       21.33      1.47 o
  -2  -7   2       69.98       67.49      4.25 o
  -1  -7   2       11.74        9.95      0.61 o
   0  -7   2       26.63       23.62      1.60 o
   1  -7   2        0.60        0.77      0.29 o
   2  -7   2        2.33        1.29      0.69 o
   3  -7   2        0.70        0.41      0.26 o
   4  -7   2      134.72      147.26      8.97 o
   5  -7   2       13.46       15.93      1.39 o
  -5  -6   2        6.47        6.22      0.61 o
  -4  -6   2        7.60       10.00      0.83 o
  -3  -6   2       39.90       43.65      2.08 o
  -2  -6   2      103.92      114.87      4.55 o
  -1  -6   2      237.03      218.50      9.22 o
   0  -6   2      477.39      532.12     19.68 o
   1  -6   2       82.75       90.79      3.90 o
   2  -6   2      162.18      151.72      6.43 o
   3  -6   2       26.99       32.62      1.57 o
   4  -6   2      110.58      108.46      6.66 o
   5  -6   2        5.19        5.88      0.75 o
  -5  -5   2       14.73       15.95      0.90 o
  -4  -5   2      175.98      198.68      8.65 o
  -3  -5   2       15.20       15.40      0.79 o
  -2  -5   2       63.46       59.27      2.20 o
  -1  -5   2      207.73      219.89      8.24 o
   0  -5   2        0.78        1.53      0.22 o
   1  -5   2       36.33       37.68      1.53 o
   2  -5   2       19.99       17.99      0.92 o
   3  -5   2      119.76      129.34      5.49 o
   4  -5   2      290.37      284.62     13.88 o
   5  -5   2       13.94       11.02      0.85 o
   6  -5   2       12.40       13.69      1.19 o
  -5  -4   2       22.13       27.22      1.35 o
  -4  -4   2       82.76       86.87      4.21 o
  -3  -4   2      193.17      224.33      7.46 o
  -2  -4   2       13.05       15.05      0.53 o
  -1  -4   2        3.21        5.21      0.37 o
   0  -4   2     1008.73     1012.59     37.85 o
   1  -4   2     1270.42     1394.87     80.89 o
   2  -4   2       77.90       83.67      3.56 o
   3  -4   2      364.46      399.72     16.47 o
   4  -4   2      376.23      368.57     17.84 o
   5  -4   2      119.13      117.91      5.92 o
   6  -4   2        3.71        4.97      0.55 o
  -6  -3   2        9.78       10.95      1.00 o
  -5  -3   2       33.14       34.43      1.62 o
  -4  -3   2       85.38       84.88      3.45 o
  -3  -3   2       85.63       81.95      2.62 o
  -2  -3   2       46.97       40.09      1.55 o
  -1  -3   2      233.45      292.07      9.89 o
   0  -3   2      481.23      453.74     16.78 o
   1  -3   2      313.84      307.41     10.30 o
   2  -3   2       23.48       23.85      1.18 o
   3  -3   2      392.06      443.99     17.91 o
   4  -3   2       94.91       94.89      5.28 o
   5  -3   2       42.70       34.40      1.89 o
   6  -3   2       54.42       55.29      2.92 o
  -6  -2   2        0.48        0.71      0.82 o
  -5  -2   2       10.17       12.64      0.81 o
  -4  -2   2      136.92      141.97      5.04 o
  -3  -2   2      929.77      928.78     34.01 o
  -2  -2   2        0.87        0.77      0.11 o
  -1  -2   2       12.92       18.04      0.59 o
   1  -2   2      349.76      379.94     14.60 o
   2  -2   2      155.59      141.08      5.47 o
   3  -2   2        8.89        9.91      0.40 o
   4  -2   2      227.57      234.02      9.69 o
   5  -2   2      132.05      128.75      5.70 o
   6  -2   2        7.59        8.42      0.63 o
  -6  -1   2       51.27       48.62      5.19 o
  -5  -1   2      349.38      286.85     27.23 o
  -4  -1   2       28.38       26.95      5.16 o
  -3  -1   2      574.78      650.29     30.79 o
  -2  -1   2       76.76       88.91      2.66 o
  -1  -1   2      355.63      404.42     12.80 o
   2  -1   2        0.65        0.36      0.08 o
   3  -1   2      967.88      990.32     46.18 o
   4  -1   2        0.81        0.68      0.15 o
   5  -1   2       13.55       15.39      0.82 o
   6  -1   2       22.99       24.28      1.37 o
  -6   0   2       42.77       42.49      4.60 o
  -5   0   2        0.34        0.11      0.58 o
  -4   0   2      365.66      351.87     23.87 o
  -3   0   2     1019.87     1179.22     77.70 o
  -2   0   2      299.30      337.31     22.90 o
  -1   0   2      556.51      495.86     27.35 o
   0   0   2       47.21       51.63      1.38 o
   1   0   2      255.03      255.94      7.41 o
   2   0   2        3.03        2.39      0.14 o
   3   0   2      659.55      716.96     30.13 o
   4   0   2       16.11       16.38      0.72 o
   5   0   2       56.65       53.92      2.47 o
   6   0   2       27.54       28.66      1.39 o
  -6   1   2       28.00       22.75      2.73 o
  -4   1   2      138.57      129.02     12.91 o
  -3   1   2     1715.17     1613.16    155.48 o
  -2   1   2       45.43       35.17      2.13 o
   1   1   2        1.27       -0.06      0.06 o
   2   1   2      210.77      214.05      6.69 o
   3   1   2       18.24       15.51      0.67 o
   4   1   2       73.88       63.03      2.28 o
   5   1   2       42.34       49.25      2.04 o
   6   1   2       56.33       54.77      2.77 o
  -5   2   2       92.21       81.27      7.05 o
  -4   2   2      178.79      167.47     10.32 o
  -3   2   2        6.73        5.48      0.36 o
  -2   2   2      106.04      133.61      5.86 o
   0   2   2      132.97      120.51      4.06 o
   2   2   2        0.18        0.94      0.08 o
   3   2   2      771.68      788.57     47.97 o
   4   2   2        0.49        0.77      0.31 o
   5   2   2        0.26        0.28      0.18 o
   6   2   2       14.37       14.78      0.88 o
  -6   3   2       35.20       33.51      2.19 o
  -5   3   2       34.11       31.51      1.96 o
  -4   3   2        0.13        0.27      0.12 o
  -3   3   2       53.45       59.15      2.59 o
  -2   3   2        0.19        0.75      0.15 o
  -1   3   2       80.15      104.19      3.13 o
   0   3   2       57.86       49.12      2.05 o
   1   3   2      779.47      812.50     39.84 o
   2   3   2      458.67      471.08     19.51 o
   3   3   2       95.46       85.84      4.70 o
   4   3   2      159.19      141.33      5.61 o
   5   3   2       72.48       73.74      3.28 o
   6   3   2       49.29       50.51      2.59 o
  -6   4   2       41.84       41.63      2.74 o
  -5   4   2       75.74       73.89      4.46 o
  -4   4   2      392.73      372.72     17.94 o
  -3   4   2      409.16      451.18     16.93 o
  -2   4   2       21.25       13.63      0.47 o
  -1   4   2       61.51       56.24      2.00 o
   0   4   2      180.55      218.70      8.69 o
   1   4   2       24.42       19.50      0.80 o
   2   4   2        7.27        9.36      0.39 o
   3   4   2       26.88       28.07      1.24 o
   4   4   2      229.92      232.19      9.40 o
   5   4   2       12.11       13.27      1.57 o
   6   4   2      113.66      101.43      5.03 o
  -6   5   2       89.15       85.10      5.93 o
  -5   5   2       33.23       34.78      1.87 o
  -4   5   2       50.13       49.12      3.07 o
  -3   5   2       14.65       15.11      1.40 o
  -2   5   2        4.61        5.64      0.29 o
  -1   5   2      173.43      155.26      6.42 o
   0   5   2       34.59       33.78      1.35 o
   1   5   2        0.46        1.17      0.16 o
   2   5   2       63.77       54.21      2.38 o
   3   5   2      156.66      154.30      6.90 o
   4   5   2       80.45       81.87      3.79 o
   5   5   2       66.22       55.74      3.77 o
   6   5   2       21.96       17.79      1.47 o
  -5   6   2       25.18       25.84      1.51 o
  -4   6   2      258.53      254.82     12.37 o
  -3   6   2       18.04       20.00      0.99 o
  -2   6   2      742.67      673.37     30.17 o
  -1   6   2      512.12      495.98     20.40 o
   0   6   2      221.85      203.43      6.96 o
   1   6   2      424.82      416.01     17.14 o
   2   6   2      417.30      430.73     25.24 o
   3   6   2      123.65      136.28      6.07 o
   4   6   2       71.09       72.54      3.83 o
   5   6   2       14.18       14.42      1.08 o
  -5   7   2       44.03       45.88      3.02 o
  -4   7   2      128.14      131.23      6.56 o
  -3   7   2        0.55        0.98      0.27 o
  -2   7   2       29.37       28.87      1.37 o
  -1   7   2      301.16      285.60     11.81 o
   0   7   2      250.16      227.14      9.42 o
   1   7   2      187.75      180.63      7.53 o
   2   7   2      110.38      117.80      7.18 o
   3   7   2        7.02        8.09      1.28 o
   4   7   2       48.10       46.91      3.12 o
   5   7   2        3.52        4.24      0.54 o
  -5   8   2       71.03       77.67      5.26 o
  -4   8   2       57.94       63.73      4.10 o
  -3   8   2       25.39       24.63      1.81 o
  -2   8   2      388.67      384.12     18.13 o
  -1   8   2       65.99       59.79      3.02 o
   0   8   2      202.37      193.04      9.54 o
   1   8   2       79.04       75.56      4.50 o
   2   8   2       97.77      100.57      5.89 o
   3   8   2      178.37      180.04     14.63 o
  -4   9   2       33.58       33.30      3.29 o
  -3   9   2       67.30       67.83      6.00 o
  -2   9   2      126.49      125.01     10.20 o
  -1   9   2      258.03      235.73     13.48 o
   0   9   2        1.92        4.69      0.84 o
   1   9   2      137.32      136.59      7.96 o
   2   9   2        0.05       -0.07      0.25 o
   3   9   2        0.56       -0.02      0.34 o
  -3  10   2        0.15        0.18      0.53 o
  -2  10   2       49.69       53.43      3.35 o
  -1  10   2        0.04        0.00      0.26 o
   0  10   2      145.86      135.46      7.94 o
   1  10   2        3.28        3.81      0.55 o
   2  10   2       25.82       21.87      2.24 o
   3  10   2       11.65        9.86      1.31 o
  -2  11   2       20.01       21.50      2.45 o
  -1  11   2       39.80       43.43      2.85 o
   0  11   2        0.24        0.04      0.32 o
   1  11   2       29.74       29.31      2.22 o
   2  11   2       17.38       15.44      1.82 o
   0  12   2       14.11       14.08      1.23 o
   0 -10   3       51.00       49.49      4.90 o
   1 -10   3        1.01        0.69      0.44 o
  -2  -9   3       81.87       76.06      6.61 o
  -1  -9   3       33.34       31.33      3.05 o
   0  -9   3        4.58        4.79      0.66 o
   1  -9   3       25.28       28.37      2.02 o
   2  -9   3       30.31       35.27      2.43 o
   3  -9   3       19.50       17.62      2.24 o
  -3  -8   3       45.07       48.14      4.34 o
  -2  -8   3        1.18        0.44      0.47 o
  -1  -8   3       52.21       54.54      3.41 o
   0  -8   3       13.11       13.73      1.13 o
   1  -8   3       52.90       54.10      3.43 o
   2  -8   3        4.55        4.42      0.59 o
   3  -8   3       18.08       19.75      2.32 o
   4  -8   3       15.81       19.60      2.36 o
  -4  -7   3       14.58       13.81      1.08 o
  -3  -7   3        1.18        1.42      0.41 o
  -2  -7   3       98.47      101.08      7.50 o
  -1  -7   3       72.10       72.89      3.77 o
   0  -7   3       45.82       42.10      4.18 o
   1  -7   3        0.02       -0.03      0.33 o
   2  -7   3        8.34       11.67      1.21 o
   3  -7   3       46.75       45.43      2.91 o
   4  -7   3       37.58       38.76      3.79 o
  -4  -6   3       16.73       20.87      1.17 o
  -3  -6   3       96.88      108.02      4.85 o
  -2  -6   3      134.74      142.44      5.11 o
  -1  -6   3      191.97      202.82      8.51 o
   0  -6   3        8.50        5.37      0.50 o
   1  -6   3       15.20       15.49      1.10 o
   2  -6   3      106.05      113.18      5.55 o
   3  -6   3       14.59       14.44      0.94 o
   4  -6   3        1.13        1.72      0.49 o
   5  -6   3        3.62        5.65      0.76 o
  -5  -5   3       15.20       15.87      0.93 o
  -4  -5   3      106.08      120.50      5.34 o
  -3  -5   3        0.14        0.18      0.20 o
  -2  -5   3      114.34      133.81      5.11 o
  -1  -5   3       92.09      100.70      3.91 o
   0  -5   3       85.37       71.05      2.77 o
   1  -5   3        3.57        7.62      0.70 o
   2  -5   3       17.97       13.29      0.75 o
   3  -5   3      143.65      142.45      6.04 o
   4  -5   3       87.37       84.40      5.97 o
   5  -5   3       45.57       44.99      3.00 o
  -5  -4   3        0.69        1.40      0.39 o
  -4  -4   3       16.02       18.56      1.00 o
  -3  -4   3      234.79      235.86     13.87 o
  -2  -4   3       45.15       47.71      2.18 o
  -1  -4   3     1309.79     1300.88     55.56 o
   0  -4   3        0.79        1.98      0.52 o
   1  -4   3        3.10        2.96      0.51 o
   2  -4   3      196.65      206.23      7.75 o
   3  -4   3        5.74        4.76      0.45 o
   4  -4   3       83.60       84.14      4.29 o
   5  -4   3        5.51        3.98      0.54 o
   6  -4   3       45.47       48.77      3.20 o
  -5  -3   3        0.23        0.49      0.20 o
  -4  -3   3      187.66      201.02      8.72 o
  -3  -3   3        4.60        4.29      0.28 o
  -2  -3   3       76.77       81.57      2.53 o
  -1  -3   3       53.83       53.65      2.13 o
   0  -3   3       72.48       58.28      1.95 o
   1  -3   3     1189.98     1311.15     78.73 o
   2  -3   3      526.61      450.48     18.46 o
   3  -3   3      681.38      624.67     25.56 o
   4  -3   3        1.87        1.04      0.30 o
   5  -3   3       54.77       56.51      3.19 o
   6  -3   3        0.02        0.38      0.33 o
  -6  -2   3       32.07       34.33      1.94 o
  -5  -2   3        0.56        0.84      0.19 o
  -4  -2   3      430.34      459.67     19.65 o
  -3  -2   3       71.64       68.44      2.21 o
  -2  -2   3       93.76       98.56      3.63 o
  -1  -2   3      823.45      742.39     46.77 o
   0  -2   3      148.94      163.98      4.90 o
   1  -2   3       48.55       40.74      1.33 o
   2  -2   3       69.28       66.67      2.33 o
   3  -2   3       61.30       62.66      2.39 o
   4  -2   3      390.32      360.64     17.30 o
   5  -2   3        0.12        0.43      0.35 o
   6  -2   3       21.39       23.08      1.39 o
  -6  -1   3        5.65        4.74      1.15 o
  -5  -1   3       48.78       44.54      4.79 o
  -4  -1   3       14.83       16.83      0.78 o
  -3  -1   3      298.77      282.65      9.34 o
  -2  -1   3        7.61        3.77      0.20 o
   0  -1   3       27.04       31.75      0.92 o
   1  -1   3      358.72      409.96     12.58 o
   2  -1   3       47.91       44.33      1.86 o
   3  -1   3      391.32      390.82     12.87 o
   4  -1   3       18.08       21.87      1.05 o
   5  -1   3       22.22       22.73      1.17 o
   6  -1   3        1.02        1.66      0.32 o
  -6   0   3       27.13       23.68      2.87 o
  -5   0   3        0.24        0.39      0.58 o
  -4   0   3      928.30      984.39     97.40 o
  -3   0   3       99.31       92.34      3.13 o
  -2   0   3      780.25      831.90     37.85 o
  -1   0   3       84.98      109.58      2.85 o
   0   0   3      148.77      148.10      4.16 o
   1   0   3      432.58      389.42     14.28 o
   2   0   3      354.41      409.84     12.57 o
   3   0   3      365.13      348.72     13.14 o
   4   0   3      119.24      126.39      4.87 o
   5   0   3       23.05       22.30      1.15 o
   6   0   3        1.44        2.04      0.31 o
  -6   1   3        4.56        5.44      1.13 o
  -5   1   3       56.58       50.99      5.32 o
  -4   1   3      154.31      164.35     16.36 o
  -3   1   3      498.18      459.65     21.08 o
  -2   1   3       73.28       64.19      2.56 o
   1   1   3      502.63      500.96     15.36 o
   2   1   3      179.80      149.69      4.73 o
   3   1   3      158.70      186.36      7.07 o
   4   1   3      244.67      257.27      9.82 o
   5   1   3        9.66        8.72      0.53 o
   6   1   3        1.52        1.95      0.36 o
  -5   2   3       37.30       33.53      2.05 o
  -4   2   3      173.20      172.27      6.53 o
  -3   2   3       22.21       21.35      0.90 o
  -2   2   3        8.00        7.06      0.34 o
   0   2   3       37.69       37.26      1.25 o
   1   2   3      713.72      795.55     26.34 o
   2   2   3      236.92      252.99      8.61 o
   3   2   3      610.72      653.38     31.19 o
   4   2   3      111.38      111.29      4.20 o
   5   2   3       38.98       38.81      1.86 o
   6   2   3       15.03       18.44      1.36 o
  -6   3   3        2.51        2.00      0.47 o
  -5   3   3       26.08       25.59      1.38 o
  -4   3   3      240.20      218.56     12.81 o
  -3   3   3      518.68      528.09     18.39 o
  -2   3   3       44.00       40.79      1.49 o
  -1   3   3       98.18      127.46      4.05 o
   1   3   3       47.66       56.80      2.91 o
   2   3   3      380.25      381.55     13.00 o
   3   3   3       70.11       67.63      5.10 o
   4   3   3      427.42      466.38     22.93 o
   5   3   3       66.80       67.05      4.04 o
   6   3   3        5.76        5.05      0.47 o
  -6   4   3       22.31       24.13      2.36 o
  -5   4   3       31.49       28.02      1.51 o
  -4   4   3        0.07       -0.09      0.23 o
  -3   4   3        1.03        1.03      0.18 o
  -2   4   3        0.09        0.32      0.08 o
  -1   4   3      185.89      215.36      7.76 o
   0   4   3      936.95      839.58     35.06 o
   1   4   3      259.55      250.88      8.54 o
   2   4   3      153.19      175.17      6.65 o
   3   4   3       75.00       74.73      2.83 o
   4   4   3       73.04       68.16      3.11 o
   5   4   3       31.44       31.66      1.60 o
   6   4   3       66.54       61.75      3.17 o
  -6   5   3       27.21       28.65      2.01 o
  -5   5   3        0.66        0.54      0.31 o
  -4   5   3       70.72       63.68      3.21 o
  -3   5   3      375.26      429.88     18.35 o
  -2   5   3      176.42      182.48      5.92 o
  -1   5   3       47.70       55.23      1.84 o
   0   5   3     1164.26     1193.56     71.70 o
   1   5   3       54.13       41.38      1.63 o
   2   5   3      646.95      598.66     22.29 o
   3   5   3      201.29      184.82      7.84 o
   4   5   3      238.13      226.38     10.13 o
   5   5   3      105.15       91.26      5.97 o
   6   5   3       18.67       17.48      1.07 o
  -5   6   3       72.10       70.94      4.41 o
  -4   6   3       36.10       36.63      2.39 o
  -3   6   3      236.64      239.89     10.43 o
  -2   6   3        1.49        0.73      0.18 o
  -1   6   3       48.46       53.23      2.12 o
   0   6   3     1085.48     1074.73     60.41 o
   1   6   3      487.78      495.40     21.49 o
   2   6   3      214.52      220.91     12.46 o
   3   6   3      109.46      104.49      4.52 o
   4   6   3       13.80       17.56      0.95 o
   5   6   3       42.94       44.54      2.85 o
  -5   7   3        0.06       -0.23      0.28 o
  -4   7   3      118.99      116.39      7.08 o
  -3   7   3      161.85      168.73      8.58 o
  -2   7   3        5.51        5.99      0.89 o
  -1   7   3      173.29      162.80      7.80 o
   0   7   3       69.00       60.32      2.77 o
   1   7   3      162.75      146.65      6.15 o
   2   7   3       73.65       75.27      2.95 o
   3   7   3       93.30       98.75      4.29 o
   4   7   3       80.78       80.88      4.28 o
   5   7   3       18.07       16.54      1.25 o
  -5   8   3       46.56       47.52      3.17 o
  -4   8   3        0.14        0.16      0.38 o
  -3   8   3      338.43      353.52     20.79 o
  -2   8   3       56.85       54.25      2.77 o
  -1   8   3       60.06       50.52      2.57 o
   0   8   3      353.96      328.86     15.55 o
   1   8   3       10.30       11.03      1.34 o
   2   8   3      221.92      219.48     12.51 o
   3   8   3       13.73        7.54      1.72 o
   4   8   3        0.51        0.85      0.39 o
   5   8   3       80.49       39.51      4.07 o
  -4   9   3       16.43       15.58      1.36 o
  -3   9   3       18.11       18.38      1.48 o
  -2   9   3        0.06       -0.05      0.25 o
  -1   9   3      358.59      354.28     20.10 o
   0   9   3       89.79       77.85      4.67 o
   1   9   3      308.53      269.64     15.35 o
   2   9   3       48.22       43.11      2.73 o
   3   9   3       59.21       29.38      3.23 o
   4   9   3        0.68        0.36      0.39 o
  -3  10   3       14.29       14.89      1.84 o
  -2  10   3       20.65       21.69      1.56 o
  -1  10   3       25.04       25.52      1.78 o
   0  10   3       44.87       40.80      2.63 o
   1  10   3        7.81        7.30      0.74 o
   2  10   3       65.41       63.18      3.88 o
   3  10   3       32.91       38.54      3.60 o
  -2  11   3        7.07        8.34      1.32 o
  -1  11   3        7.01        6.07      0.69 o
   0  11   3        0.08        0.06      0.32 o
   1  11   3       43.50       35.71      2.40 o
   2  11   3        2.12        1.03      0.58 o
  -1  12   3       35.95       39.07      2.64 o
   0  12   3        8.02        8.36      0.88 o
   1  12   3        0.77        1.77      0.48 o
  -1  -9   4        2.92        4.55      0.98 o
   0  -9   4       95.63      101.56     11.52 o
   1  -9   4       53.77       52.95      3.45 o
   2  -9   4       27.17       25.07      1.90 o
  -2  -8   4       15.49       14.08      1.66 o
  -1  -8   4       33.06       30.20      2.95 o
   0  -8   4       22.64       22.01      1.64 o
   1  -8   4        0.87        0.98      0.37 o
   2  -8   4       21.77       24.66      1.82 o
   3  -8   4        8.35       11.55      1.68 o
  -3  -7   4       31.59       36.25      2.20 o
  -2  -7   4       17.86       18.56      1.50 o
  -1  -7   4       49.34       47.69      3.02 o
   0  -7   4       54.88       58.67      3.64 o
   1  -7   4       54.13       60.14      3.75 o
   2  -7   4        3.17        3.45      0.72 o
   3  -7   4       26.01       24.62      2.83 o
   4  -7   4        0.69        0.66      0.65 o
  -4  -6   4       14.00       14.36      1.33 o
  -3  -6   4       45.63       55.39      2.74 o
  -2  -6   4        3.45        4.52      0.47 o
  -1  -6   4       46.97       44.77      2.38 o
   0  -6   4        0.09       -0.10      0.28 o
   1  -6   4       52.34       47.80      4.11 o
   2  -6   4        4.61        3.24      0.49 o
   3  -6   4        6.28        7.24      0.73 o
   4  -6   4       84.22       93.87      8.11 o
   5  -6   4       40.67       47.36      4.48 o
  -4  -5   4        3.21        1.98      0.34 o
  -3  -5   4       72.20       77.14      3.21 o
  -2  -5   4      276.55      286.03     11.23 o
  -1  -5   4      216.41      224.56      8.60 o
   0  -5   4      384.92      398.74     16.47 o
   1  -5   4        2.66        1.03      0.33 o
   2  -5   4        8.72        9.49      0.67 o
   3  -5   4       92.12       96.10      4.75 o
   4  -5   4        8.55        7.83      0.85 o
   5  -5   4       37.93       38.67      2.67 o
  -5  -4   4       31.28       35.80      1.77 o
  -4  -4   4        1.33        1.49      0.29 o
  -3  -4   4      128.98      133.83      5.40 o
  -2  -4   4        0.03        0.01      0.15 o
  -1  -4   4      192.64      183.42      7.03 o
   0  -4   4       27.37       27.25      1.30 o
   1  -4   4      542.74      497.51     20.93 o
   2  -4   4       42.02       45.53      1.86 o
   3  -4   4      291.64      298.22     12.29 o
   4  -4   4       64.07       60.13      3.20 o
   5  -4   4        4.04        5.06      0.66 o
  -5  -3   4       14.95       18.57      0.99 o
  -4  -3   4       24.88       25.90      1.21 o
  -3  -3   4      139.99      144.24      5.34 o
  -2  -3   4      330.33      324.90     10.80 o
  -1  -3   4      103.12       98.41      3.82 o
   0  -3   4     1031.44      990.50     44.14 o
   1  -3   4        2.69        1.15      0.16 o
   2  -3   4      138.11      143.36      5.44 o
   3  -3   4      402.89      362.33     14.98 o
   4  -3   4       33.45       34.83      2.14 o
   5  -3   4      129.73      113.60      5.92 o
   6  -3   4        7.44        7.31      0.80 o
  -5  -2   4       63.06       65.76      2.98 o
  -4  -2   4      124.43      124.48      4.96 o
  -3  -2   4       45.02       44.35      1.57 o
  -2  -2   4      441.91      460.31     16.04 o
  -1  -2   4       34.52       30.81      1.25 o
   0  -2   4       53.79       45.02      1.56 o
   1  -2   4       12.58        9.32      0.53 o
   2  -2   4      203.67      228.70      9.53 o
   3  -2   4      793.54      736.75     30.22 o
   4  -2   4      124.24      109.93      8.19 o
   5  -2   4      117.98      125.14      5.61 o
   6  -2   4       84.79       82.00      4.22 o
  -5  -1   4        0.73        1.03      0.27 o
  -4  -1   4        0.20        0.39      0.22 o
  -3  -1   4      189.77      193.43      6.41 o
  -2  -1   4       74.96       90.15      2.88 o
  -1  -1   4      371.49      385.94     12.31 o
   0  -1   4      145.40      135.83      3.78 o
   1  -1   4       16.66       14.50      0.59 o
   2  -1   4      122.27      121.01      5.16 o
   3  -1   4       48.34       48.72      2.13 o
   4  -1   4       19.56       18.03      1.09 o
   5  -1   4       27.24       27.60      1.42 o
   6  -1   4       12.89       14.38      0.98 o
  -6   0   4        6.11        7.18      1.39 o
  -5   0   4       67.14       67.36      3.58 o
  -4   0   4      248.22      253.79      9.21 o
  -3   0   4        4.54        5.10      0.27 o
  -2   0   4      387.04      431.27     14.09 o
  -1   0   4       28.21       24.37      0.75 o
   0   0   4      649.55      653.88     17.28 o
   1   0   4      100.01      123.19      4.22 o
   2   0   4      209.02      222.42      7.49 o
   3   0   4      949.78     1008.70     41.34 o
   4   0   4       91.42       92.17      3.62 o
   5   0   4      186.42      201.33      8.83 o
   6   0   4       22.39       24.49      1.61 o
  -6   1   4       58.77       47.75      5.16 o
  -5   1   4        4.21        3.70      0.34 o
  -4   1   4      226.21      230.20     10.28 o
  -3   1   4       33.22       36.38      1.40 o
  -2   1   4     1398.15     1425.71    137.44 o
  -1   1   4      400.17      399.02     14.90 o
   0   1   4       69.81       84.87      2.39 o
   1   1   4     1048.73     1114.93     40.36 o
   2   1   4      247.21      214.79      8.90 o
   3   1   4        0.00       -0.14      0.14 o
   4   1   4        6.72        7.92      0.46 o
   5   1   4       37.61       37.23      1.93 o
   6   1   4       26.33       31.75      2.18 o
  -6   2   4       28.94       24.10      2.94 o
  -5   2   4       48.12       41.56      2.07 o
  -4   2   4      293.32      286.25     11.29 o
  -3   2   4       16.12       14.85      0.64 o
  -2   2   4       10.77        7.52      0.61 o
  -1   2   4        0.25        0.63      0.14 o
   0   2   4        4.29        1.88      0.12 o
   1   2   4      158.97      137.52      4.27 o
   2   2   4      596.69      641.86     19.73 o
   3   2   4      969.81      959.86     65.36 o
   4   2   4      279.15      271.49     11.67 o
   5   2   4       92.99       98.27      5.76 o
   6   2   4       38.61       42.27      2.26 o
  -6   3   4        0.02        0.31      0.25 o
  -5   3   4        0.42        0.60      0.22 o
  -4   3   4      237.92      227.85      9.84 o
  -3   3   4       55.52       62.76      2.94 o
  -2   3   4      382.54      380.50     21.57 o
   0   3   4       37.96       48.22      1.56 o
   1   3   4      255.97      358.86     11.85 o
   2   3   4       29.61       26.01      0.96 o
   3   3   4       13.01       13.67      0.54 o
   4   3   4      219.09      239.44     11.00 o
   5   3   4       21.25       22.99      1.33 o
   6   3   4       65.72       74.85      4.43 o
  -6   4   4       14.64       14.16      1.52 o
  -5   4   4       38.80       36.29      2.41 o
  -4   4   4       71.14       65.10      3.29 o
  -3   4   4       51.58       48.39      2.03 o
  -2   4   4        0.59        0.92      0.15 o
  -1   4   4       74.13       82.63      2.92 o
   0   4   4      137.90      129.78      4.97 o
   2   4   4     1034.67      936.85     44.79 o
   3   4   4      788.93      794.38     29.99 o
   4   4   4        1.48        2.06      0.29 o
   5   4   4        0.80        0.62      0.28 o
   6   4   4       14.89       16.63      1.12 o
  -5   5   4       50.72       47.35      2.52 o
  -4   5   4      250.98      248.94     12.07 o
  -3   5   4        1.99        1.41      0.21 o
  -2   5   4       21.89       21.98      1.14 o
  -1   5   4      186.02      204.28      8.94 o
   0   5   4      789.88      810.14     30.37 o
   1   5   4      230.39      210.17      6.61 o
   2   5   4       80.17       73.31      3.19 o
   3   5   4      293.76      290.12     10.91 o
   4   5   4      419.26      399.52     17.18 o
   5   5   4        5.23        6.03      0.60 o
   6   5   4      122.87      125.85      6.26 o
  -5   6   4       95.19       94.52      5.76 o
  -4   6   4       15.86       16.71      1.04 o
  -3   6   4       39.36       38.59      1.81 o
  -2   6   4       25.79       24.87      1.06 o
  -1   6   4      197.72      186.67      6.89 o
   0   6   4      120.53      125.33      5.42 o
   1   6   4      157.39      176.82      6.65 o
   2   6   4      193.46      177.13      7.39 o
   3   6   4      205.63      211.76     11.93 o
   4   6   4      108.30       93.87      4.89 o
   5   6   4        5.82        5.18      0.47 o
  -5   7   4      103.30      101.23      6.22 o
  -4   7   4      236.96      236.22     13.91 o
  -3   7   4        8.31        9.18      0.72 o
  -2   7   4      255.00      254.13     10.55 o
  -1   7   4        2.34        1.72      0.21 o
   0   7   4       17.00       16.12      0.71 o
   1   7   4      244.29      229.62      8.59 o
   2   7   4       32.09       29.79      2.02 o
   3   7   4      148.28      167.90      8.37 o
   4   7   4       51.37       50.80      4.20 o
   5   7   4       15.28        9.07      1.09 o
  -4   8   4       57.31       62.74      4.03 o
  -3   8   4      105.82      109.79      6.72 o
  -2   8   4        0.06        0.06      0.22 o
  -1   8   4      198.46      200.04      9.56 o
   0   8   4      265.92      259.21     14.92 o
   1   8   4      191.52      172.70      8.31 o
   2   8   4       55.03       58.84      3.03 o
   3   8   4       31.90       23.64      1.72 o
   4   8   4       61.06       48.86      6.01 o
   5   8   4        5.53        3.32      0.95 o
  -4   9   4       16.19       16.08      1.38 o
  -3   9   4       20.98       21.92      1.69 o
  -2   9   4       35.31       34.94      1.89 o
  -1   9   4        0.74       -0.20      0.27 o
   0   9   4       34.29       31.17      2.05 o
   1   9   4      119.76      101.79      5.98 o
   2   9   4        1.32        2.76      0.43 o
   3   9   4       85.04       55.30      5.40 o
   4   9   4        3.46        5.19      1.53 o
  -3  10   4       59.18       57.28      5.21 o
  -2  10   4        3.26        3.19      0.81 o
  -1  10   4       13.08       11.73      0.99 o
   0  10   4       34.74       35.52      2.34 o
   1  10   4       63.71       57.35      3.56 o
   2  10   4       41.11       45.21      3.23 o
   3  10   4       11.17        9.73      1.31 o
   4  10   4       24.86       24.89      2.53 o
  -2  11   4        5.20        6.08      1.13 o
  -1  11   4        0.01       -0.11      0.29 o
   0  11   4       29.81       26.58      1.88 o
   1  11   4        3.46        3.13      0.76 o
   2  11   4       17.37       16.70      1.90 o
   3  11   4        3.33        2.47      0.73 o
  -1  12   4       30.66       32.91      2.27 o
   0  12   4        2.11        1.56      0.44 o
   1  12   4       63.24       63.06      3.97 o
  -1  -8   5       68.43       66.72      5.90 o
   0  -8   5        3.64        8.42      1.31 o
   1  -8   5       34.95       34.14      2.39 o
   2  -8   5       20.15       20.70      1.63 o
  -2  -7   5        9.62        7.81      1.15 o
  -1  -7   5        1.16        1.74      0.65 o
   0  -7   5       14.03       16.29      1.34 o
   1  -7   5        5.04        6.74      0.76 o
   2  -7   5        6.68        6.18      0.74 o
   3  -7   5       55.87       64.17      4.05 o
   4  -7   5       15.28       16.29      2.10 o
  -3  -6   5        1.92        1.62      0.45 o
  -2  -6   5        6.65        5.28      0.53 o
  -1  -6   5      116.27      117.07      6.86 o
   0  -6   5        7.60        8.64      0.83 o
   1  -6   5       34.21       39.31      2.58 o
   2  -6   5        3.63        4.51      0.76 o
   3  -6   5       35.29       39.19      2.94 o
   4  -6   5       57.61       58.57      5.40 o
  -4  -5   5       18.91       19.71      1.36 o
  -3  -5   5       11.55       11.47      0.81 o
  -2  -5   5       10.76       10.02      0.72 o
  -1  -5   5      160.49      155.85      6.76 o
   0  -5   5      128.41      128.92      6.27 o
   1  -5   5       10.10        8.51      0.80 o
   2  -5   5       94.70       93.33      5.58 o
   3  -5   5        1.46        0.76      0.38 o
   4  -5   5        7.75        9.24      1.37 o
   5  -5   5       45.93       46.35      4.39 o
  -4  -4   5       86.55       96.65      4.39 o
  -3  -4   5        0.70        0.25      0.23 o
  -2  -4   5       51.32       49.59      2.12 o
  -1  -4   5       22.08       25.68      1.16 o
   0  -4   5      126.21      104.20      4.55 o
   1  -4   5      113.05      127.33      4.90 o
   2  -4   5        0.01        0.03      0.22 o
   3  -4   5       43.17       40.40      3.64 o
   4  -4   5      194.14      191.00     11.44 o
   5  -4   5       32.45       33.71      2.39 o
  -5  -3   5        0.20       -0.06      0.26 o
  -4  -3   5       81.51       87.50      3.62 o
  -3  -3   5      121.23      119.91      4.86 o
  -2  -3   5       96.58       93.67      3.51 o
  -1  -3   5      645.78      630.34     23.73 o
   0  -3   5      261.34      255.84      9.71 o
   1  -3   5       80.89       85.62      3.33 o
   2  -3   5      252.79      248.66      9.31 o
   3  -3   5        7.67        9.26      0.61 o
   4  -3   5      395.21      374.77     22.06 o
   5  -3   5       33.98       29.82      3.99 o
   6  -3   5       15.73       13.33      1.20 o
  -5  -2   5       14.00       16.71      1.16 o
  -4  -2   5       19.43       18.35      0.96 o
  -3  -2   5        0.17        0.44      0.18 o
  -2  -2   5      331.24      302.48     11.03 o
  -1  -2   5      154.51      156.48      5.86 o
   0  -2   5      702.46      669.93     25.16 o
   1  -2   5       32.91       35.03      1.94 o
   2  -2   5       42.38       36.71      1.52 o
   3  -2   5        4.45        3.97      0.44 o
   4  -2   5       55.04       50.89      2.75 o
   5  -2   5        8.92        7.76      0.70 o
   6  -2   5       40.47       37.95      2.59 o
  -5  -1   5        4.82        5.30      0.53 o
  -4  -1   5      155.74      167.89      6.70 o
  -3  -1   5      111.17      114.24      4.27 o
  -2  -1   5       11.33        9.83      0.67 o
  -1  -1   5       79.00       76.93      2.80 o
   0  -1   5       55.28       57.50      2.40 o
   1  -1   5       64.28       55.54      1.85 o
   2  -1   5      155.56      155.23      5.85 o
   3  -1   5       13.30       12.08      0.68 o
   4  -1   5      789.76      744.65     43.71 o
   5  -1   5       35.87       32.65      1.88 o
   6  -1   5       42.75       38.21      2.57 o
  -5   0   5       54.96       55.42      3.02 o
  -4   0   5      122.61      131.82      5.28 o
  -3   0   5      151.30      166.48      5.79 o
  -2   0   5       41.15       37.70      1.35 o
  -1   0   5      643.77      687.50     23.14 o
   0   0   5      113.10      103.98      3.20 o
   1   0   5        9.71        7.58      0.32 o
   2   0   5       43.77       47.59      1.75 o
   3   0   5       51.89       52.36      2.10 o
   4   0   5       45.88       48.26      2.29 o
   5   0   5       22.88       27.16      2.53 o
   6   0   5       10.57       11.75      0.90 o
  -5   1   5        5.70        4.66      0.44 o
  -4   1   5       88.88       79.14      3.50 o
  -3   1   5      188.47      183.93      6.48 o
  -2   1   5      270.34      274.14     10.01 o
  -1   1   5      208.48      219.96      6.52 o
   0   1   5      326.55      356.03     10.03 o
   1   1   5       13.31       15.40      0.63 o
   2   1   5       22.49       25.05      1.06 o
   3   1   5       97.84       93.63      3.65 o
   4   1   5      310.00      311.92     13.61 o
   5   1   5      103.03       96.85      4.91 o
   6   1   5       84.64       97.40      6.72 o
  -5   2   5       69.05       58.41      2.64 o
  -4   2   5       73.10       69.57      3.11 o
  -3   2   5      673.45      697.74     24.29 o
  -2   2   5       18.58       17.96      0.92 o
  -1   2   5      511.70      525.44     17.85 o
   0   2   5      107.24       84.97      2.80 o
   1   2   5       13.65       15.22      0.62 o
   2   2   5      132.60      151.55      5.70 o
   3   2   5      335.32      311.30     12.87 o
   4   2   5       55.35       59.13      3.08 o
   5   2   5      140.70      154.63      7.62 o
   6   2   5        0.95        0.99      0.40 o
  -5   3   5        6.38        5.94      0.46 o
  -4   3   5        0.07        0.14      0.19 o
  -3   3   5      231.42      222.20      8.75 o
  -2   3   5       66.50       59.43      2.69 o
  -1   3   5      136.75      117.80      4.97 o
   0   3   5       78.31       83.16      2.92 o
   1   3   5      587.86      609.01     22.51 o
   2   3   5      176.77      177.04      6.18 o
   3   3   5      442.74      398.87     14.55 o
   4   3   5       26.41       26.54      1.51 o
   5   3   5        0.32        0.32      0.28 o
   6   3   5       33.78       38.65      3.40 o
  -5   4   5       42.49       37.87      2.03 o
  -4   4   5        0.28        0.33      0.21 o
  -3   4   5      791.55      780.31     33.41 o
  -2   4   5        0.90        0.78      0.10 o
  -1   4   5      133.37      143.44      5.50 o
   0   4   5      276.00      284.91      9.74 o
   1   4   5       93.77      102.38      3.89 o
   2   4   5      232.10      243.80      9.10 o
   3   4   5      283.65      288.38     10.97 o
   4   4   5       57.27       58.10      5.57 o
   5   4   5      176.98      200.39      9.82 o
   6   4   5       13.03       13.05      0.92 o
  -5   5   5       36.68       34.95      1.90 o
  -4   5   5       56.24       48.85      2.60 o
  -3   5   5       38.87       36.03      2.26 o
  -2   5   5       27.19       24.71      1.07 o
  -1   5   5       33.60       35.14      1.97 o
   0   5   5       20.81       17.67      0.78 o
   1   5   5      157.44      185.85      6.98 o
   2   5   5       70.20       79.73      3.69 o
   3   5   5      842.09      791.89     32.55 o
   4   5   5       51.19       54.06      2.52 o
   5   5   5      124.88      126.45      6.32 o
   6   5   5       16.82       17.35      1.14 o
  -5   6   5        3.18        2.78      0.48 o
  -4   6   5        9.14        7.97      0.58 o
  -3   6   5      284.44      280.62     12.21 o
  -2   6   5       27.18       29.32      1.27 o
  -1   6   5      528.93      525.06     23.57 o
   0   6   5       37.59       36.85      1.86 o
   1   6   5        6.74        4.76      0.28 o
   2   6   5      210.55      192.55      9.18 o
   3   6   5        5.19        3.72      0.38 o
   4   6   5        2.48        2.17      0.39 o
   5   6   5       15.45       12.67      0.90 o
  -5   7   5       62.98       61.43      3.91 o
  -4   7   5      154.17      150.83      7.50 o
  -3   7   5      212.14      197.37      9.67 o
  -2   7   5       79.19       83.83      3.31 o
  -1   7   5       57.02       54.17      2.24 o
   0   7   5      199.56      194.63      6.76 o
   1   7   5        9.14        8.81      0.49 o
   2   7   5      303.91      279.47     13.18 o
   3   7   5      209.51      178.37      8.52 o
   4   7   5        2.19        1.29      0.34 o
   5   7   5       34.67       34.04      2.35 o
  -4   8   5      195.52      178.64     10.73 o
  -3   8   5        3.95        4.41      0.62 o
  -2   8   5      120.08      120.40      6.67 o
  -1   8   5       75.72       80.66      3.58 o
   0   8   5        7.80        8.20      0.59 o
   1   8   5        3.78        2.57      0.35 o
   2   8   5       41.71       43.25      2.27 o
   3   8   5       33.25       31.92      1.74 o
   4   8   5       13.34       15.33      1.09 o
   5   8   5        4.49        6.16      1.34 o
  -4   9   5       79.25       86.16      5.46 o
  -3   9   5       54.32       59.29      3.88 o
  -2   9   5       58.33       60.85      3.16 o
  -1   9   5      113.43      109.78      6.43 o
   0   9   5      127.73      115.38      6.77 o
   1   9   5       12.84       12.66      1.02 o
   2   9   5      199.66      193.43     11.86 o
   3   9   5       72.63       83.45      7.10 o
   4   9   5        5.43        4.60      0.84 o
  -3  10   5        0.53        0.66      0.69 o
  -2  10   5      118.18      135.92     11.44 o
  -1  10   5       22.29       21.40      1.55 o
   0  10   5        0.70        0.50      0.33 o
   1  10   5        0.02       -0.15      0.30 o
   2  10   5       10.10        8.00      0.79 o
   3  10   5        1.40        0.50      0.53 o
   4  10   5       18.90       20.08      2.16 o
  -2  11   5       24.66       27.08      2.86 o
  -1  11   5        5.82        3.69      0.54 o
   0  11   5      159.82      150.81      8.83 o
   1  11   5       28.00       28.42      2.07 o
   2  11   5      109.32      122.24     10.28 o
   3  11   5       35.48       41.38      3.92 o
  -1  12   5       14.01       19.02      1.65 o
   0  12   5        0.55        0.16      0.36 o
   1  12   5       48.47       50.09      3.25 o
   0  -8   6        1.00        0.95      0.65 o
   1  -8   6       43.11       47.03      3.16 o
  -2  -7   6        4.52        5.92      1.02 o
  -1  -7   6        5.89        6.19      1.06 o
   0  -7   6       77.24       71.49      4.44 o
   1  -7   6        3.68        4.82      0.67 o
   2  -7   6       26.23       31.49      2.24 o
   3  -7   6       12.73       12.61      1.81 o
  -3  -6   6        1.37        1.68      1.06 o
  -2  -6   6       26.10       23.93      2.15 o
  -1  -6   6        2.49        1.61      0.58 o
   0  -6   6       22.66       20.68      1.54 o
   1  -6   6       40.89       43.21      2.84 o
   2  -6   6        8.65        5.85      0.72 o
   3  -6   6      115.00      138.23      8.21 o
   4  -6   6       18.50       20.44      2.44 o
  -3  -5   6       11.85       13.60      0.94 o
  -2  -5   6       62.16       59.01      3.74 o
  -1  -5   6       32.16       32.96      1.66 o
   0  -5   6       39.01       33.75      2.24 o
   1  -5   6       21.58       21.30      1.57 o
   2  -5   6        2.13        3.11      1.26 o
   3  -5   6        0.00        0.32      0.36 o
   4  -5   6        1.25        0.35      0.60 o
  -4  -4   6        7.07        6.72      0.72 o
  -3  -4   6        3.48        3.27      0.44 o
  -2  -4   6       54.28       59.42      3.29 o
  -1  -4   6        0.52        0.19      0.21 o
   0  -4   6      382.22      340.74     14.35 o
   1  -4   6        0.51       -0.13      0.32 o
   2  -4   6      120.56      124.30      7.33 o
   3  -4   6      207.53      204.44     11.80 o
   4  -4   6       40.80       43.28      4.11 o
   5  -4   6       17.34       15.18      1.90 o
  -4  -3   6       90.86      102.36      4.65 o
  -3  -3   6      112.22      113.61      4.67 o
  -2  -3   6      242.09      235.79     10.91 o
  -1  -3   6      559.92      600.91     22.58 o
   0  -3   6       28.64       25.35      1.15 o
   1  -3   6      100.99       90.33      4.49 o
   2  -3   6       63.79       61.97      3.16 o
   3  -3   6      129.10      131.78      6.40 o
   4  -3   6        0.86        0.29      0.37 o
   5  -3   6        0.03       -0.17      0.41 o
  -4  -2   6        6.62        5.46      0.48 o
  -3  -2   6       10.45       11.58      0.68 o
  -2  -2   6        0.01        0.23      0.19 o
  -1  -2   6       23.94       22.42      1.23 o
   0  -2   6      797.09      719.85     26.85 o
   1  -2   6        0.01        0.15      0.18 o
   2  -2   6      379.59      383.02     16.15 o
   3  -2   6      190.69      188.72      7.96 o
   4  -2   6       37.03       36.08      4.73 o
   5  -2   6       16.14       12.78      1.13 o
  -5  -1   6      188.98      191.46      9.92 o
  -4  -1   6      127.78      129.20      5.71 o
  -3  -1   6       10.87        7.44      0.48 o
  -2  -1   6       70.47       74.43      2.84 o
  -1  -1   6      467.59      458.36     16.04 o
   0  -1   6      116.25      119.39      6.44 o
   1  -1   6        6.43        7.32      0.58 o
   2  -1   6      139.11      135.25      5.16 o
   3  -1   6      175.01      165.30      6.98 o
   4  -1   6      114.54      119.31      5.37 o
   5  -1   6        1.26        0.52      0.38 o
   6  -1   6      118.49      130.33      7.98 o
  -5   0   6        2.91        3.01      0.46 o
  -4   0   6        0.75        1.28      0.26 o
  -3   0   6        7.30        7.92      0.47 o
  -2   0   6       62.44       61.62      2.57 o
  -1   0   6      478.64      519.75     19.47 o
   0   0   6       60.94       49.91      2.14 o
   1   0   6      111.98      102.90      3.74 o
   2   0   6       12.10       10.22      0.49 o
   3   0   6      152.51      141.90      6.00 o
   4   0   6       43.19       42.65      1.78 o
   5   0   6       46.62       47.32      3.22 o
   6   0   6       33.82       36.78      2.52 o
  -5   1   6      146.37      135.35      7.43 o
  -4   1   6      251.46      248.70      9.84 o
  -3   1   6        0.86        2.25      0.24 o
  -2   1   6       28.59       31.09      1.22 o
  -1   1   6       41.23       39.93      1.52 o
   0   1   6      261.23      263.98      8.52 o
   1   1   6       44.75       44.88      1.66 o
   2   1   6      228.85      209.26      7.85 o
   3   1   6       67.26       69.43      3.03 o
   4   1   6      304.32      314.52     12.98 o
   5   1   6        0.08        0.65      0.32 o
   6   1   6       50.87       55.88      3.62 o
  -5   2   6       47.70       43.25      2.43 o
  -4   2   6       15.94       15.85      0.80 o
  -3   2   6        4.13        3.42      0.31 o
  -2   2   6       11.37        9.61      0.48 o
  -1   2   6     1053.60     1030.75     51.17 o
   0   2   6       74.61       68.07      2.44 o
   1   2   6       20.81       27.33      1.39 o
   2   2   6        9.45        5.72      0.36 o
   3   2   6       17.06       14.97      0.81 o
   4   2   6       62.91       68.16      3.52 o
   5   2   6       20.40       21.08      1.33 o
   6   2   6       35.39       44.71      2.97 o
  -5   3   6       20.27       17.33      1.04 o
  -4   3   6      299.02      286.01     12.43 o
  -3   3   6        2.64        2.44      0.28 o
  -2   3   6      292.29      286.37     16.03 o
  -1   3   6       33.49       38.21      1.70 o
   0   3   6      131.91      127.72      4.84 o
   1   3   6      268.09      252.46     12.19 o
   2   3   6       19.30       19.41      0.87 o
   3   3   6      345.52      364.85     14.92 o
   4   3   6      184.89      197.78      9.70 o
   5   3   6       62.70       73.46      4.36 o
   6   3   6       18.25       24.22      1.78 o
  -5   4   6        0.12        0.16      0.26 o
  -4   4   6      123.07      120.85      5.36 o
  -3   4   6      175.32      165.20      6.62 o
  -2   4   6        5.30        5.75      0.35 o
  -1   4   6      866.55      860.40     32.07 o
   0   4   6       64.27       64.26      2.50 o
   1   4   6      300.90      294.57     11.78 o
   2   4   6       83.34       81.41      4.38 o
   3   4   6       19.42       19.25      0.87 o
   4   4   6      432.75      437.22     21.87 o
   5   4   6        0.13        0.05      0.30 o
   6   4   6       44.11       45.48      3.01 o
  -5   5   6        1.53        0.74      0.34 o
  -4   5   6       43.36       38.41      1.90 o
  -3   5   6        1.37        1.98      0.32 o
  -2   5   6      651.92      635.02     32.53 o
  -1   5   6      239.38      257.90      9.71 o
   0   5   6      329.69      308.67     12.77 o
   1   5   6       32.45       41.65      1.86 o
   2   5   6        5.38        3.41      0.30 o
   3   5   6      143.48      150.62      6.34 o
   4   5   6        0.01        0.54      0.30 o
   5   5   6       42.21       42.77      2.37 o
   6   5   6       21.34       28.23      2.03 o
  -5   6   6        5.68        5.57      0.83 o
  -4   6   6       79.05       79.52      4.53 o
  -3   6   6      173.11      156.58      6.98 o
  -2   6   6       56.47       47.20      2.61 o
  -1   6   6      121.04      117.40      5.09 o
   0   6   6       18.04       22.06      1.54 o
   1   6   6      765.10      838.46     41.18 o
   2   6   6      155.94      151.02      9.36 o
   3   6   6      226.87      233.03     14.60 o
   4   6   6      208.00      215.37     16.49 o
   5   6   6       23.89       26.60      1.94 o
  -4   7   6       73.80       79.03      4.08 o
  -3   7   6      147.93      148.57      5.83 o
  -2   7   6       27.43       33.61      2.02 o
  -1   7   6      101.52      107.99      4.86 o
   0   7   6       37.71       44.05      2.06 o
   1   7   6       34.37       31.20      1.32 o
   2   7   6        5.97        6.50      0.54 o
   3   7   6       12.14       13.26      0.87 o
   4   7   6       69.64       69.32      4.38 o
   5   7   6        8.13        7.27      0.98 o
  -4   8   6       21.15       18.97      1.66 o
  -3   8   6       16.13       17.64      1.41 o
  -2   8   6      215.25      216.97      9.30 o
  -1   8   6        2.27        2.77      0.31 o
   0   8   6       33.03       27.84      1.57 o
   1   8   6       75.00       71.46      4.35 o
   2   8   6      154.61      149.27     12.08 o
   3   8   6       53.27       54.15      2.79 o
   4   8   6       58.29       53.04      3.49 o
   5   8   6        2.03        3.51      0.62 o
  -4   9   6       40.76       46.44      3.17 o
  -3   9   6      278.34      290.29     17.25 o
  -2   9   6        4.81        2.87      0.73 o
  -1   9   6       30.68       31.11      2.61 o
   0   9   6        5.00        7.49      0.73 o
   1   9   6       48.73       47.61      3.00 o
   2   9   6       44.59       48.12      3.02 o
   3   9   6        0.21        0.65      0.47 o
   4   9   6       27.38       28.65      2.82 o
  -3  10   6        0.19        0.06      0.61 o
  -2  10   6       46.17       57.46      5.24 o
  -1  10   6       62.59       65.93      5.63 o
   0  10   6       38.57       35.09      2.34 o
   1  10   6       83.07       89.14      5.35 o
   2  10   6       15.21       14.59      1.17 o
   3  10   6       42.14       48.94      4.48 o
  -2  11   6        0.64        0.31      0.63 o
  -1  11   6        6.07        6.05      1.23 o
   0  11   6       18.92       21.08      1.57 o
   1  11   6        0.02       -0.07      0.35 o
   2  11   6      166.66      181.10     12.07 o
   3  11   6        6.20       12.00      1.60 o
  -1  12   6       24.17       26.15      2.82 o
   0  12   6       15.45       12.18      1.12 o
   1  12   6       68.53       74.55      4.63 o
   0  -7   7       13.37       14.42      1.77 o
   1  -7   7       15.16       14.08      1.27 o
  -2  -6   7        2.58        2.57      0.65 o
  -1  -6   7        0.10        0.74      0.56 o
   0  -6   7       41.23       47.64      3.11 o
   1  -6   7       25.40       24.35      1.82 o
   2  -6   7       75.87       76.83      4.80 o
   3  -6   7        0.63        0.90      0.84 o
  -2  -5   7        4.56        5.15      0.64 o
  -1  -5   7       47.90       40.00      4.77 o
   0  -5   7        3.73        3.41      0.81 o
   1  -5   7       75.23       70.21      4.36 o
   2  -5   7       27.33       30.41      3.57 o
   3  -5   7        0.20        0.01      0.39 o
   4  -5   7       60.41       61.24      5.69 o
  -3  -4   7      121.38      125.33      8.51 o
  -2  -4   7       11.85       10.70      0.81 o
  -1  -4   7      123.57      123.02      7.55 o
   0  -4   7       44.23       48.73      3.09 o
   1  -4   7       11.40       11.18      1.40 o
   2  -4   7      156.78      150.70     10.86 o
   3  -4   7        1.97        1.86      0.48 o
   4  -4   7       68.48       66.09      6.02 o
  -4  -3   7       27.47       29.36      1.87 o
  -3  -3   7        3.65        5.38      0.63 o
  -2  -3   7       20.50       20.08      1.37 o
  -1  -3   7       68.85       66.28      3.01 o
   0  -3   7       34.30       28.73      1.48 o
   1  -3   7      419.82      390.01     23.21 o
   2  -3   7       42.34       37.20      2.45 o
   3  -3   7       21.62       17.45      1.37 o
   4  -3   7        0.45        0.27      0.56 o
   5  -3   7        1.68        0.47      0.63 o
  -4  -2   7       85.35       93.74      4.29 o
  -3  -2   7      145.71      153.19      6.20 o
  -2  -2   7       16.99       14.84      0.89 o
  -1  -2   7      339.31      345.77     13.18 o
   0  -2   7       82.14       79.50      3.17 o
   1  -2   7      291.50      290.37     13.83 o
   2  -2   7       62.85       56.00      3.48 o
   3  -2   7        1.79        2.13      0.36 o
   4  -2   7       67.20       55.60      3.65 o
   5  -2   7       37.32       41.22      3.95 o
  -4  -1   7        4.94        5.32      0.49 o
  -3  -1   7       15.84       18.00      0.95 o
  -2  -1   7       21.74       25.96      1.34 o
  -1  -1   7        1.36        0.94      0.21 o
   0  -1   7        4.57        5.70      0.37 o
   1  -1   7      173.04      133.65      6.67 o
   2  -1   7       15.47       12.89      0.92 o
   3  -1   7      137.44      126.12      6.15 o
   4  -1   7        1.05        0.63      0.40 o
   5  -1   7       21.97       20.99      1.65 o
  -4   0   7       23.23       23.90      1.29 o
  -3   0   7       29.79       26.06      1.25 o
  -2   0   7       32.02       27.99      1.45 o
  -1   0   7      148.99      147.56      5.65 o
   0   0   7      358.93      354.93     12.20 o
   1   0   7      371.84      376.23     14.53 o
   2   0   7        8.47       10.56      0.58 o
   3   0   7        2.03        1.03      0.27 o
   4   0   7        3.53        4.79      0.63 o
   5   0   7       48.82       46.07      3.09 o
   6   0   7       17.36       17.37      1.44 o
  -5   1   7       78.22       76.32      5.65 o
  -4   1   7       23.39       23.19      1.22 o
  -3   1   7        1.17        1.55      0.26 o
  -2   1   7       19.56       20.31      0.92 o
  -1   1   7        0.13       -0.09      0.15 o
   0   1   7      155.64      135.94      4.81 o
   1   1   7        0.35        0.90      0.29 o
   2   1   7       10.31        8.32      0.49 o
   3   1   7      377.41      367.73     15.24 o
   4   1   7       28.65       25.01      1.52 o
   5   1   7       67.26       74.43      4.71 o
   6   1   7       26.91       22.04      1.72 o
  -5   2   7       51.37       45.43      2.61 o
  -4   2   7       25.88       26.31      1.34 o
  -3   2   7       11.48        9.68      0.68 o
  -2   2   7       10.55       15.37      1.10 o
  -1   2   7       67.39       60.08      2.25 o
   0   2   7      318.41      288.84      9.42 o
   1   2   7        0.42       -0.07      0.09 o
   2   2   7       74.00       77.61      3.21 o
   3   2   7       14.51       12.67      1.04 o
   4   2   7       57.23       68.56      6.29 o
   5   2   7       14.42       14.65      1.77 o
   6   2   7      111.35      131.81     10.56 o
  -5   3   7       31.42       27.53      1.98 o
  -4   3   7       14.92       13.21      1.00 o
  -3   3   7        6.08        5.63      0.42 o
  -2   3   7      107.54      107.36      4.39 o
  -1   3   7       50.52       52.31      2.13 o
   0   3   7     1311.76     1257.12     46.17 o
   1   3   7       13.53       14.20      0.63 o
   2   3   7      270.44      240.90      9.04 o
   3   3   7      400.05      356.56     19.85 o
   4   3   7       30.10       25.15      1.52 o
   5   3   7      137.75      140.35      8.52 o
   6   3   7        4.09        5.55      1.22 o
  -5   4   7       57.46       56.92      3.02 o
  -4   4   7      131.90      120.93      6.03 o
  -3   4   7      106.34       95.87      3.95 o
  -2   4   7      239.13      228.60      9.16 o
  -1   4   7      438.03      402.18     20.89 o
   0   4   7      148.11      135.11      5.15 o
   1   4   7       21.26       19.51      0.81 o
   2   4   7       40.55       36.95      1.55 o
   3   4   7      185.22      178.93      9.72 o
   4   4   7      122.07      140.44      7.01 o
   5   4   7        3.90        2.96      1.23 o
   6   4   7       83.97       90.96      6.40 o
  -5   5   7        0.07        0.08      0.32 o
  -4   5   7       14.46       10.18      0.89 o
  -3   5   7        9.38        8.25      0.62 o
  -2   5   7       31.48       29.65      1.30 o
  -1   5   7      177.61      170.85      6.83 o
   0   5   7     1251.03     1053.45     50.42 o
   1   5   7       69.38       80.75      4.14 o
   2   5   7      591.81      576.43     26.21 o
   3   5   7      129.84      129.82      5.40 o
   4   5   7        8.06        8.89      0.93 o
   5   5   7       45.12       52.27      3.45 o
  -4   6   7      148.37      140.95      8.72 o
  -3   6   7       16.16       15.22      0.95 o
  -2   6   7       97.06      114.73      4.52 o
  -1   6   7       88.07       99.85      3.95 o
   0   6   7      339.63      318.52     13.22 o
   1   6   7        5.84        5.47      0.39 o
   2   6   7      173.30      159.46      7.67 o
   3   6   7      243.23      216.27      9.11 o
   4   6   7      141.45      157.41      9.52 o
   5   6   7       42.43       39.67      2.74 o
  -4   7   7       15.23       14.08      1.87 o
  -3   7   7       20.86       18.14      1.29 o
  -2   7   7       35.71       34.73      2.43 o
  -1   7   7      274.64      233.32     14.96 o
   0   7   7       24.21       26.87      1.57 o
   1   7   7      166.90      146.69      6.99 o
   2   7   7       27.66       25.00      1.43 o
   3   7   7       55.20       57.21      3.34 o
   4   7   7       31.78       32.32      4.81 o
   5   7   7        8.02        8.84      0.96 o
  -4   8   7       68.70       76.42      4.88 o
  -3   8   7       10.06        8.43      0.70 o
  -2   8   7       16.78       17.15      1.38 o
  -1   8   7       36.49       31.54      1.43 o
   0   8   7       78.02       78.40      4.02 o
   1   8   7        8.31        7.09      0.70 o
   2   8   7       53.93       49.78      3.10 o
   3   8   7       85.81       91.41      5.45 o
   4   8   7       96.15       85.82      7.39 o
  -3   9   7       12.11       10.60      1.47 o
  -2   9   7        4.90        5.26      1.00 o
  -1   9   7      144.93      152.09      7.57 o
   0   9   7        8.58        9.43      0.77 o
   1   9   7        3.08        2.09      0.42 o
   2   9   7        5.26        6.34      0.68 o
   3   9   7        2.49        1.26      0.58 o
   4   9   7       74.93       68.41      6.02 o
  -3  10   7       25.12       28.39      2.95 o
  -2  10   7       17.77       18.86      2.16 o
  -1  10   7       52.99       44.40      2.85 o
   0  10   7        3.11        3.29      0.51 o
   1  10   7       81.64       87.27      5.28 o
   2  10   7        0.06        0.13      0.31 o
   3  10   7      140.49      164.59     13.62 o
  -2  11   7       10.87       14.13      1.90 o
  -1  11   7       32.95       36.78      2.49 o
   0  11   7       16.52       20.83      1.58 o
   1  11   7       43.67       44.43      2.91 o
   2  11   7       38.44       49.67      3.20 o
   0  12   7       22.19       20.91      1.62 o
   1  -6   8       11.01       10.47      1.07 o
  -1  -5   8        4.76        4.61      0.78 o
   0  -5   8       22.80       22.86      2.09 o
   1  -5   8       46.16       49.29      3.23 o
   2  -5   8       14.57       15.55      1.36 o
   3  -5   8      190.24      209.07     12.22 o
  -2  -4   8       53.55       48.75      7.47 o
  -1  -4   8       26.26       22.79      1.84 o
   0  -4   8       47.98       43.49      2.83 o
   1  -4   8        0.08        0.06      0.34 o
   2  -4   8       19.91       20.47      1.60 o
   3  -4   8        2.46        1.01      0.56 o
   4  -4   8        3.64        3.32      0.97 o
  -3  -3   8       42.60       48.40      2.83 o
  -2  -3   8       13.79       14.38      1.84 o
  -1  -3   8        8.07        8.76      0.79 o
   0  -3   8      123.33       84.74      6.14 o
   1  -3   8       15.43       14.81      1.23 o
   2  -3   8       44.99       40.64      2.71 o
   3  -3   8      164.65      167.53      9.82 o
   4  -3   8        9.90       13.92      1.84 o
  -3  -2   8        0.87        1.58      0.43 o
  -2  -2   8       76.92       79.69      5.19 o
  -1  -2   8       82.84       85.21      3.49 o
   0  -2   8        4.89        3.98      0.45 o
   1  -2   8       27.59       25.50      2.33 o
   2  -2   8       26.41       23.00      2.47 o
   3  -2   8      112.22      111.21      6.64 o
   4  -2   8       11.14        7.68      1.31 o
   5  -2   8        1.55        2.53      0.82 o
  -4  -1   8       12.75       11.02      0.80 o
  -3  -1   8       22.94       23.57      1.32 o
  -2  -1   8        0.24        0.30      0.24 o
  -1  -1   8        5.38        5.28      0.47 o
   0  -1   8      160.36      157.48      6.85 o
   1  -1   8       21.40       23.02      1.35 o
   2  -1   8       88.79       85.77      4.42 o
   3  -1   8       10.85       10.95      0.99 o
   4  -1   8       42.32       42.38      4.05 o
   5  -1   8       34.20       29.81      3.10 o
  -4   0   8      115.11      117.26      5.24 o
  -3   0   8        8.46        9.87      0.70 o
  -2   0   8        1.97        1.15      0.28 o
  -1   0   8      118.44      118.23      4.62 o
   0   0   8       42.60       41.81      1.88 o
   1   0   8      139.96      135.71      6.63 o
   2   0   8      139.90      133.59      7.82 o
   3   0   8       98.58       99.53      6.16 o
   4   0   8      164.61      176.48     14.62 o
   5   0   8       10.85       15.02      1.86 o
  -4   1   8       33.60       33.60      1.70 o
  -3   1   8        1.53        2.60      0.36 o
  -2   1   8        1.02        0.30      0.26 o
  -1   1   8        3.35        5.19      0.39 o
   0   1   8       60.06       55.46      2.27 o
   1   1   8       27.05       27.13      1.09 o
   2   1   8      149.04      137.37      9.48 o
   3   1   8        0.46        0.79      0.28 o
   4   1   8        2.76        2.53      0.55 o
   5   1   8       34.10       38.08      2.67 o
  -4   2   8       49.87       46.29      2.25 o
  -3   2   8        4.96        4.73      0.43 o
  -2   2   8        6.18        5.85      0.43 o
  -1   2   8      108.00      107.28      3.89 o
   0   2   8        8.91        6.94      0.46 o
   1   2   8      270.74      243.42     10.35 o
   2   2   8       62.99       51.44      2.66 o
   3   2   8        1.40        1.81      0.33 o
   4   2   8      289.53      295.88     17.54 o
   5   2   8       16.76       24.42      1.85 o
  -4   3   8      121.90      118.14      5.22 o
  -3   3   8       43.70       44.79      1.99 o
  -2   3   8       15.58       15.08      0.76 o
  -1   3   8      193.20      200.04      7.15 o
   0   3   8       61.82       66.45      2.49 o
   1   3   8      246.17      243.08     10.41 o
   2   3   8      206.96      194.61      9.28 o
   3   3   8        3.26        3.91      0.61 o
   4   3   8       75.43       73.54     11.82 o
   5   3   8       16.33       13.00      1.18 o
  -4   4   8        0.96        0.58      0.34 o
  -3   4   8        0.40        1.05      0.31 o
  -2   4   8      231.54      203.33      8.14 o
  -1   4   8      100.13       90.52      3.61 o
   0   4   8      104.13      100.78      3.96 o
   1   4   8      250.42      277.79     12.51 o
   2   4   8       50.39       46.84      2.44 o
   3   4   8       13.93       15.83      1.14 o
   4   4   8       15.03       15.32      1.28 o
   5   4   8       16.47       20.47      1.63 o
  -4   5   8       97.88      100.81      5.13 o
  -3   5   8      120.93      124.43      5.63 o
  -2   5   8       29.63       26.58      1.46 o
  -1   5   8      285.89      297.45     12.29 o
   0   5   8        0.01        0.21      0.22 o
   1   5   8      521.09      466.21     28.63 o
   2   5   8       50.91       51.08      2.65 o
   3   5   8       32.15       41.65      2.26 o
   4   5   8       89.98       95.37      7.43 o
   5   5   8       27.18       34.03      2.42 o
  -4   6   8       16.64       18.73      1.69 o
  -3   6   8       14.46       15.91      1.02 o
  -2   6   8      142.37      145.93      9.23 o
  -1   6   8        7.98        6.79      0.52 o
   0   6   8       83.77       80.06      6.50 o
   1   6   8        0.12        0.56      0.36 o
   2   6   8       26.21       20.61      2.35 o
   3   6   8       67.97       67.76      3.00 o
   4   6   8        2.40        1.48      0.48 o
   5   6   8       30.27       28.92      2.97 o
  -4   7   8       10.59        9.43      3.15 o
  -3   7   8       64.71       72.33      4.00 o
  -2   7   8       97.93       92.64      4.98 o
  -1   7   8      170.28      155.61     10.35 o
   0   7   8       34.69       32.47      2.22 o
   1   7   8      157.46      133.97     13.06 o
   2   7   8        0.74        0.65      0.30 o
   3   7   8       18.57       19.90      1.45 o
   4   7   8        2.73        0.58      0.60 o
   5   7   8       48.81       57.17      5.19 o
  -3   8   8       40.98       47.57      3.51 o
  -2   8   8        3.76        3.72      0.56 o
  -1   8   8        1.60        2.16      0.38 o
   0   8   8       22.05       20.57      1.59 o
   1   8   8        7.04        5.88      0.58 o
   2   8   8        1.60        2.40      0.52 o
   3   8   8      122.18      114.77      6.76 o
   4   8   8        0.78        0.58      0.61 o
  -3   9   8        3.73        4.65      0.93 o
  -2   9   8       36.94       30.36      6.07 o
  -1   9   8       44.71       44.15      4.56 o
   0   9   8        2.00        1.91      0.35 o
   1   9   8        3.17        3.12      0.50 o
   2   9   8       30.11       29.49      2.02 o
   3   9   8        5.91        5.48      0.95 o
   4   9   8       31.02       31.52      3.15 o
  -2  10   8        4.61        5.66      1.13 o
  -1  10   8       73.75       80.14      4.88 o
   0  10   8       57.70       64.51      4.02 o
   1  10   8        0.66        1.47      0.43 o
   2  10   8       27.58       33.98      3.66 o
   3  10   8       69.64       69.91      6.18 o
  -1  11   8        9.51       11.63      1.66 o
   0  11   8       22.96       23.19      1.74 o
   1  11   8        0.79        0.59      0.38 o
   2  11   8        4.74        6.14      0.76 o
   0  -5   9        1.79        0.89      0.68 o
   1  -5   9        5.45        5.82      0.80 o
  -1  -4   9        8.57        8.30      1.04 o
   0  -4   9        4.95        3.44      0.81 o
   1  -4   9       19.42       21.21      1.67 o
   2  -4   9       23.76       23.96      1.84 o
   3  -4   9        2.43        1.12      0.51 o
  -2  -3   9        2.17        2.99      0.69 o
  -1  -3   9       98.66       93.95     12.70 o
   0  -3   9       25.02       22.81      2.54 o
   1  -3   9        2.13        2.11      0.49 o
   2  -3   9       53.54       49.63      3.26 o
   3  -3   9       37.94       39.05      2.69 o
  -3  -2   9        0.55        0.66      0.46 o
  -2  -2   9      138.86      151.61      8.17 o
  -1  -2   9        5.96        4.27      0.83 o
   0  -2   9        4.60        4.65      0.55 o
   1  -2   9        2.91        2.68      0.53 o
   2  -2   9       18.07       15.80      1.69 o
   3  -2   9       29.30       30.13      2.15 o
   4  -2   9        9.60       13.07      1.81 o
  -3  -1   9       23.13       25.48      1.70 o
  -2  -1   9       14.38       19.36      1.38 o
  -1  -1   9       21.79       21.21      1.45 o
   0  -1   9      207.68      180.80      8.96 o
   1  -1   9        9.61       11.77      1.06 o
   2  -1   9      109.36      111.14      6.66 o
   3  -1   9       66.99       72.83      4.53 o
   4  -1   9       21.78       21.57      2.45 o
  -3   0   9        5.00        4.55      0.60 o
  -2   0   9       57.50       62.50      3.47 o
  -1   0   9        1.65        1.46      0.40 o
   0   0   9       46.21       50.89      4.45 o
   1   0   9       24.80       17.86      2.18 o
   2   0   9       82.28       79.24      4.83 o
   3   0   9      213.93      211.17     12.24 o
   4   0   9       10.13       11.74      1.63 o
   5   0   9        3.82        5.37      1.13 o
  -4   1   9       30.61       30.63      1.89 o
  -3   1   9       44.07       48.35      2.77 o
  -2   1   9       38.63       40.00      3.20 o
  -1   1   9       15.30       19.52      1.08 o
   0   1   9      364.09      359.33     15.26 o
   1   1   9       59.03       45.99      4.51 o
   2   1   9       71.22       73.39      4.51 o
   3   1   9       14.64       13.09      1.15 o
   4   1   9       19.65       21.87      2.44 o
   5   1   9       35.35       32.60      3.36 o
  -4   2   9       32.91       31.81      1.94 o
  -3   2   9        3.26        3.34      0.49 o
  -2   2   9        0.03        0.22      0.24 o
  -1   2   9        7.52        8.72      0.79 o
   0   2   9      349.75      347.50     16.56 o
   1   2   9       85.37       83.52      4.18 o
   2   2   9      215.11      224.26     12.90 o
   3   2   9      307.11      286.01     19.01 o
   4   2   9       14.15        9.81      1.40 o
   5   2   9        0.01        0.53      0.66 o
  -4   3   9       53.30       51.41      2.64 o
  -3   3   9       55.07       52.97      2.58 o
  -2   3   9       11.44       14.41      0.76 o
  -1   3   9      185.58      185.29      7.31 o
   0   3   9      114.81      119.83      4.74 o
   1   3   9        1.37        0.61      0.28 o
   2   3   9        7.54        6.76      0.74 o
   3   3   9      110.56      116.77      8.71 o
   4   3   9       24.10       28.46      2.92 o
   5   3   9       16.89       14.91      1.87 o
  -4   4   9       44.33       43.60      2.52 o
  -3   4   9      156.82      165.72      8.45 o
  -2   4   9        0.01        0.07      0.27 o
  -1   4   9      113.06      126.25      5.05 o
   0   4   9      544.39      563.56     21.88 o
   1   4   9       21.90       22.78      1.36 o
   2   4   9      255.07      218.14     32.89 o
   3   4   9       61.71       62.32      4.16 o
   4   4   9       13.98       14.70      1.81 o
   5   4   9       12.77       13.49      1.76 o
  -4   5   9      118.59      125.88      7.76 o
  -3   5   9        0.47        1.41      0.50 o
  -2   5   9        1.54        2.53      0.40 o
  -1   5   9      199.06      209.39      9.03 o
   0   5   9       16.94       17.37      0.99 o
   1   5   9       65.59       70.80      3.82 o
   2   5   9       35.17       31.80      2.19 o
   3   5   9      136.17      144.32      8.51 o
   4   5   9       31.85       40.10      3.86 o
   5   5   9        0.54        0.53      0.69 o
  -3   6   9       72.09       72.43      4.72 o
  -2   6   9       45.56       43.32      2.86 o
  -1   6   9      257.25      240.26     15.42 o
   0   6   9      235.68      220.51     14.53 o
   1   6   9        7.94        6.14      0.72 o
   2   6   9       77.83       72.31      4.47 o
   3   6   9        0.97        0.24      0.39 o
   4   6   9       14.99       16.53      1.97 o
   5   6   9       15.77       19.13      2.24 o
  -3   7   9       11.86       15.61      2.51 o
  -2   7   9        2.90        2.30      0.51 o
  -1   7   9       47.23       51.13      3.23 o
   0   7   9       12.37       10.47      0.98 o
   1   7   9      119.96      108.87      9.08 o
   2   7   9       13.36        9.09      1.15 o
   3   7   9       37.73       33.96      1.91 o
   4   7   9       47.80       50.30      4.68 o
  -3   8   9        0.54        0.02      0.82 o
  -2   8   9       33.21       31.29      4.03 o
  -1   8   9       55.21       57.45      3.81 o
   0   8   9       31.05       24.68      2.14 o
   1   8   9        9.96        9.45      0.97 o
   2   8   9       12.25       10.14      0.82 o
   3   8   9       14.15       14.59      1.20 o
   4   8   9        0.09        0.74      0.66 o
  -2   9   9       85.34       89.85     15.37 o
  -1   9   9       24.52       26.92      4.23 o
   0   9   9        9.65        9.70      0.73 o
   1   9   9       99.40      102.20      6.10 o
   2   9   9        1.47        0.79      0.38 o
   3   9   9       40.40       42.73      4.03 o
  -2  10   9        0.98        1.52      0.77 o
  -1  10   9       48.90       65.67      5.98 o
   0  10   9        4.04        4.24      0.66 o
   1  10   9       84.69       90.64      5.50 o
   2  10   9       20.26       19.98      1.53 o
   3  10   9        8.29        9.49      1.37 o
   0  11   9       41.13       45.18      3.00 o
   1  11   9       42.74       51.03      3.33 o
  -1  -3  10       42.19       32.57      4.07 o
   0  -3  10        0.28        0.11      0.48 o
   1  -3  10        8.76        8.91      0.97 o
   2  -3  10       66.36       71.94      5.28 o
  -2  -2  10       20.52       21.27      1.85 o
  -1  -2  10        3.50        2.68      0.94 o
   0  -2  10        8.21        6.57      1.43 o
   1  -2  10        6.47        5.86      0.74 o
   2  -2  10        0.95        0.06      0.52 o
   3  -2  10       13.29       16.72      1.44 o
  -2  -1  10       48.40       53.46      3.77 o
  -1  -1  10      129.08      133.26     12.48 o
   0  -1  10       10.32       13.12      1.82 o
   1  -1  10       31.28       29.97      2.13 o
   2  -1  10      122.11      119.03      7.13 o
   3  -1  10        0.15        0.69      0.45 o
   4  -1  10       36.99       41.81      4.19 o
  -2   0  10       17.64       21.45      1.51 o
  -1   0  10        7.79        7.75      0.94 o
   0   0  10        1.29        0.89      0.34 o
   1   0  10       74.57       69.28      4.31 o
   2   0  10       77.60       88.60      5.42 o
   3   0  10       76.55       83.77      5.18 o
   4   0  10        2.74        2.36      0.90 o
  -3   1  10       19.87       18.95      1.39 o
  -2   1  10       36.99       39.27      2.37 o
  -1   1  10      283.58      300.22     18.60 o
   0   1  10       10.77       10.62      0.83 o
   1   1  10      252.74      254.77     14.65 o
   2   1  10       68.12       65.88      4.15 o
   3   1  10        6.84        8.07      0.91 o
   4   1  10       22.56       20.87      2.44 o
  -3   2  10       21.34       25.79      1.69 o
  -2   2  10        7.67        7.23      0.76 o
  -1   2  10        5.10        7.43      0.77 o
   0   2  10        0.03       -0.15      0.28 o
   1   2  10       25.28       24.34      2.29 o
   2   2  10      192.06      183.21     10.66 o
   3   2  10      179.45      185.96     10.86 o
   4   2  10       33.66       39.89      3.94 o
  -3   3  10        0.01       -0.06      0.38 o
  -2   3  10       94.95      105.95      5.62 o
  -1   3  10      125.61      129.89      5.98 o
   0   3  10       44.76       42.54      2.35 o
   1   3  10      355.87      344.52     16.78 o
   2   3  10        0.75        0.08      0.41 o
   3   3  10      111.21      118.67      7.07 o
   4   3  10        1.29        0.15      0.58 o
  -3   4  10       41.43       39.77      2.72 o
  -2   4  10        4.12        3.49      0.56 o
  -1   4  10      113.17      128.68      6.00 o
   0   4  10       56.92       61.03      3.24 o
   1   4  10       97.95       89.93      5.29 o
   2   4  10      118.30      118.84      7.09 o
   3   4  10       31.95       30.35      3.55 o
   4   4  10       16.51       17.00      2.08 o
  -3   5  10       11.22       11.48      1.07 o
  -2   5  10      101.63       91.54      6.84 o
  -1   5  10        0.04        0.06      0.30 o
   0   5  10        0.70        0.69      0.32 o
   1   5  10       37.57       45.67      2.52 o
   2   5  10       18.74       16.87      1.39 o
   3   5  10      112.57      113.70      8.58 o
   4   5  10        0.19        1.08      0.74 o
  -3   6  10       17.86       19.97      1.72 o
  -2   6  10        7.58        8.39      1.17 o
  -1   6  10       35.52       34.84      3.53 o
   0   6  10      279.55      305.07     17.47 o
   1   6  10       62.02       59.79      3.35 o
   2   6  10      114.52      130.31     11.99 o
   3   6  10        3.90        2.05      0.57 o
   4   6  10       14.36       20.13      2.34 o
  -3   7  10        5.45        5.79      1.29 o
  -2   7  10       11.11        9.78      1.60 o
  -1   7  10        3.08        5.40      0.87 o
   0   7  10      101.84       99.10      6.04 o
   1   7  10        0.95        0.82      0.49 o
   2   7  10       16.11       14.08      1.28 o
   3   7  10       39.53       34.51      1.98 o
   4   7  10       19.21       19.02      2.23 o
  -2   8  10        0.52       -0.15      0.87 o
  -1   8  10        5.09        5.30      0.89 o
   0   8  10      178.20      205.91     11.99 o
   1   8  10        4.42        3.36      0.62 o
   2   8  10      110.61       96.30      5.69 o
   3   8  10        2.31        1.73      0.76 o
  -2   9  10        0.90        0.74      1.15 o
  -1   9  10        0.32        1.06      1.19 o
   0   9  10      273.39      289.99     16.72 o
   1   9  10       14.87       15.37      1.14 o
   2   9  10       65.54       72.21      4.47 o
   3   9  10       19.61       15.28      1.89 o
  -1  10  10       37.52       39.15      3.86 o
   0  10  10        5.22        6.34      1.01 o
   1  10  10        3.80        5.09      0.71 o
   2  10  10       23.56       26.02      1.92 o
   0  -2  11       50.24       27.08      3.44 o
   1  -2  11        5.92        6.37      0.84 o
  -1  -1  11        0.02       -0.15      0.51 o
   0  -1  11        0.16        0.39      0.51 o
   1  -1  11        1.58        2.30      0.56 o
   2  -1  11        1.04        1.44      0.53 o
  -1   0  11       68.10       69.11      8.17 o
   0   0  11      160.75      103.84     10.37 o
   1   0  11        2.50        1.69      0.45 o
   2   0  11       25.04       30.16      2.21 o
   3   0  11       56.71       63.58      4.13 o
  -2   1  11       35.68       40.47      4.68 o
  -1   1  11        0.19        0.23      0.48 o
   0   1  11       15.76       16.17      1.35 o
   1   1  11       23.03       23.26      1.77 o
   2   1  11       11.99       13.38      1.25 o
   3   1  11      207.13      224.13     13.78 o
  -2   2  11        0.24       -0.43      0.43 o
  -1   2  11       55.25       57.20      3.95 o
   0   2  11      109.11      107.41      5.44 o
   1   2  11        0.23       -0.05      0.32 o
   2   2  11      112.49      116.60      7.03 o
   3   2  11        0.11       -0.48      0.48 o
   4   2  11       11.68       12.63      1.84 o
  -2   3  11       43.05       47.24      3.38 o
  -1   3  11        0.41        0.40      0.79 o
   0   3  11       54.27       62.09      3.33 o
   1   3  11       26.00       23.96      1.45 o
   2   3  11        0.84        0.97      0.50 o
   3   3  11      163.14      172.57     10.18 o
   4   3  11       19.53       17.71      2.23 o
  -2   4  11       65.98       67.42      4.61 o
  -1   4  11       49.41       51.27      3.61 o
   0   4  11        0.72        0.68      0.32 o
   1   4  11        8.48        7.19      0.83 o
   2   4  11       86.32       87.18      5.37 o
   3   4  11       21.21       26.74      2.02 o
   4   4  11        2.68        2.27      0.89 o
  -2   5  11        7.99        7.69      1.09 o
  -1   5  11        0.07        0.01      0.42 o
   0   5  11        2.43        2.26      0.42 o
   1   5  11       24.61       28.12      2.05 o
   2   5  11       43.56       44.57      3.01 o
   3   5  11       54.29       68.66      4.40 o
   4   5  11       14.23       15.70      2.05 o
  -2   6  11      120.20      139.18      8.99 o
  -1   6  11       51.09       56.39      8.03 o
   0   6  11        7.84       10.31      0.83 o
   1   6  11       31.70       28.67      2.10 o
   2   6  11       30.23       30.83      2.26 o
   3   6  11        1.77        1.41      0.58 o
  -2   7  11        0.93        0.76      0.87 o
  -1   7  11        4.91        4.92      1.24 o
   0   7  11        3.77        3.57      1.10 o
   1   7  11       25.26       27.02      2.45 o
   2   7  11       79.89       87.49      5.42 o
   3   7  11       69.74       84.92      5.38 o
  -1   8  11       96.60      109.16      9.82 o
   0   8  11        3.35        4.52      0.73 o
   1   8  11      106.16      118.43     15.11 o
   2   8  11        2.57        1.99      0.63 o
   3   8  11        2.54        2.40      0.85 o
  -1   9  11        0.40        1.08      1.11 o
   0   9  11       10.68       10.26      1.51 o
   1   9  11        0.06        0.16      0.39 o
   2   9  11      106.85      111.36      6.70 o
   1   0  12       27.24       24.20      2.45 o
   0   1  12       31.87       32.86      6.14 o
   1   1  12        0.05        0.72      0.58 o
   2   1  12       27.99       29.96      2.25 o
  -1   2  12       58.98       67.61      4.66 o
   0   2  12       12.48       11.01      1.20 o
   1   2  12       13.06       16.01      1.41 o
   2   2  12       36.88       37.00      2.63 o
  -1   3  12       72.21       84.46      5.62 o
   0   3  12      107.84      109.83      7.15 o
   1   3  12        2.70        2.27      0.55 o
   2   3  12       63.65       63.31      4.09 o
   3   3  12       25.98       22.97      1.85 o
  -1   4  12        0.21        0.10      0.55 o
   0   4  12        2.07        2.20      0.63 o
   1   4  12        0.13        0.17      0.43 o
   2   4  12        4.07        5.74      0.82 o
   3   4  12        5.30        4.96      0.80 o
  -1   5  12       62.70       74.45      5.09 o
   0   5  12       62.98       71.01      4.81 o
   1   5  12        1.58        1.90      0.53 o
   2   5  12       20.89       20.53      2.32 o
   3   5  12       18.90       20.38      2.40 o
  -1   6  12        4.91        7.43      1.01 o
   0   6  12       15.30       22.21      2.71 o
   1   6  12        4.45        4.70      0.74 o
   2   6  12        5.60        7.17      0.94 o
   3   6  12       39.09       44.55      4.36 o
  -1   7  12       51.83       61.68      4.42 o
   0   7  12       45.55       55.44      5.50 o
   1   7  12        2.85        2.56      0.77 o
   2   7  12       26.68       29.07      2.23 o
   0   8  12       18.86       22.87      2.98 o
   1   8  12       76.35       77.12      4.98 o
 
